# Supplementary material for: Monetary Diet Cost, Diet Quality, and Parental Socioeconomic Status in Spanish Youth
Source: PLoS One. 2016 Sep 13;11(9):e0161422. doi: 10.1371/journal.pone.0161422 (PMC5021338; doi:10.1371/journal.pone.0161422)
Supplement: S1 Dataset — (ZIP) [file pone.0161422.s001.zip › S1 Dataset.xlsx]

## Sheet: Hoja1
Sex	Age	community_size	region	maternal_education	kcal	per_fat	per_CHO	per_protein	sat_per_grasa	mono_per_grasa	poli_per_grasa	cost_day	cost_total_day_1000kcal	cost_day_1000kcal_quintiles	cost_day_quintiles	UR_gold	OR_gold	Kidsum	KIDMED	pFGlacteos_per	pFGCereales_per	pFGcarne_per	pFGpescado_per	pFG_fruta_verd_per	pFG_pastry_confect_per	dFG_fruta_verd_per_1000	dpFGlacteos_per_1000	dpFGCereales_per_1000	dpFGcarne_per_1000	dpFGpescado_per_1000	dpFGverdura_per_1000	dpFG_pastry_confect_per_1000
1	5.68219	2	3	4	1689.89	45.7619	43.0993	13.8309	20.186	17.3953	3.87426	0.974972	0.576943	1	1	0	0	8	3	0	1.82278	11.6772	0	1.64557	0	1.97251	0	2.18494	13.9973	0	1.97251	0
1	4.2274	2	3	5	1502.66	48.2632	45.7279	8.8644	10.99	25.763	7.52658	1.03038	0.685707	1	1	0	0	8	3	0	0	5.81962	0	10.962	2.36867	14.7772	0	0	7.84507	0	1.33097	3.19306
1	3.90137	2	3	5	1958.01	41.0024	41.3127	20.2879	16.9175	16.7351	3.56187	3.2202	1.64463	4	3	0	0	10	3	6.96203	22.6788	40.8418	0	5.03165	0.281646	5.20544	7.2025	23.4621	42.2525	0	5.20544	0.291374
1	2.32603	2	3	5	1333.08	40.7613	36.9076	24.0283	16.9	15.3892	4.4722	3.21863	2.41444	5	3	0	0	9	3	13.9241	0	31.7785	25.5063	8.47785	1.48734	12.8823	21.1579	0	48.2881	38.7575	1.72629	2.26005
1	3.60548	2	3	4	2192.32	43.4028	38.0212	20.4174	14.8271	18.8254	5.45794	2.54419	1.1605	2	2	0	0	9	3	0	2.43354	43.8861	2.1464	0	8.49367	0	0	2.24853	40.5495	1.98321	0	7.84791
1	5.16164	2	3	5	1632.69	24.832	65.7462	13.5723	9.23561	9.17194	3.96481	1.97149	1.20751	2	2	0	0	9	3	21.8372	4.51477	20.4589	0	5.7769	0.838608	7.16725	27.0929	5.60136	25.3828	0	2.8563	1.04044
2	4.51507	2	3	4	1732.72	40.0342	40.2755	22.2274	15.6893	17.1352	3.5657	2.89449	1.67049	4	3	0	0	10	3	31.0673	8.4019	31.6456	0	7.31646	0.281646	8.55334	36.3194	9.82228	36.9954	0	5.16826	0.329259
2	5.57534	2	3	5	2154.66	31.569	49.0673	22.2314	7.05716	8.54655	4.22716	6.0599	2.82916	5	5	0	0	10	3	10.069	14.0079	26.6424	16.7722	39.2975	2.22785	36.9443	9.4661	13.1691	25.047	15.7678	9.01443	2.09444
2	3.88219	2	3	4	1045.99	37.8285	47.5737	16.7773	16.6005	13.5584	3.17021	3.64447	3.467	5	4	0	0	7	2	6.96203	0.685654	0	65.3085	8.03797	13.0981	15.5661	13.4825	1.32782	0	126.475	15.5661	25.3654
2	2.99726	2	3	4	1709.45	35.5027	45.8591	21.5022	14.456	14.216	2.83467	2.43902	1.42678	3	2	0	0	11	3	6.96203	17.0253	21.5823	0	8.22785	0.838608	9.74972	8.24977	20.1744	25.5743	0	5.24985	0.993722
2	4.83014	2	3	3	1873.7	33.8232	55.8938	13.7745	14.8252	11.2943	3.45991	1.40119	0.630403	1	1	0	0	8	3	6.96203	13.7903	4.88246	0	5.94937	0	6.4318	7.52658	14.9086	5.27838	0	0	0
2	4.2	2	3	5	1093.57	26.4434	52.7256	24.1241	9.90548	7.34307	6.25088	1.56995	1.43562	3	1	0	0	12	3	0	5.60601	15.8228	0	11.5032	2.51582	21.3076	0	10.3841	29.3089	0	0	4.66011
2	4.41918	2	3	4	1867.68	40.2839	46.7684	15.1074	20.2445	13.9192	2.71505	1.74581	0.581367	1	1	0	0	7	2	20.8861	12.9747	6.21835	0	0	6.50492	0	22.6526	14.0721	6.74429	0	0	7.0551
2	3.06301	1	3	4	1261.71	39.1702	38.0766	25.1317	13.7276	11.46	8.97181	1.83673	1.10702	2	1	0	0	5	2	20.8861	13.5396	15.8228	0	0	0.697785	0	33.5321	21.7374	25.4031	0	0	1.12028
2	4.30959	1	3	4	912.718	23.9239	66.159	14.0513	9.02899	9.14659	2.74852	1.32955	0.97462	1	1	1	0	6	2	20.8861	17.4314	0	0	0	0.225316	0	46.3535	38.6864	0	0	0	0.500056
1	5.13151	1	3	4	1558.68	36.1107	49.5341	17.4489	12.5339	12.222	6.47862	2.52253	1.47723	3	2	0	0	7	2	6.96203	25.2152	32.9241	0	0	1.11392	0	9.04775	32.7693	42.7876	0	0	1.44764
2	2.71507	1	3	5	1218.61	38.2788	50.4116	14.4588	15.0156	15.4734	4.1661	1.46905	1.20551	2	1	0	0	9	3	6.96203	12.3434	8.86709	0	3.79747	0	6.31234	11.5726	20.5177	14.7393	0	0	0
1	2.76438	1	3	4	1135.82	36.8922	46.1644	18.6635	14.7047	15.8243	2.96813	1.56681	1.37945	3	1	0	0	8	3	0	8.67089	0	17.1712	4.00633	1.67089	7.14495	0	15.4638	0	30.6233	0.846559	2.97989
1	4.80548	1	3	3	1834.2	48.7714	35.1808	18.2446	17.2582	21.9257	6.06592	2.3352	1.1532	2	2	0	0	6	2	6.96203	25.2057	26.7722	0	0	1.39557	0	7.68867	27.8365	29.5664	0	0	1.54123
2	4.03836	1	3	3	1091.3	40.7675	39.0051	22.056	15.3354	16.1576	3.42965	3.39925	3.13464	5	4	0	0	8	3	0	8.67089	0	73.3165	10.4288	0	19.3576	0	16.0946	0	136.087	10.4116	0
1	2.79452	1	3	4	2447.29	44.5201	47.2645	11.1678	12.5705	21.5756	5.06804	2.73121	1.11601	2	3	0	0	9	3	13.9241	14.0032	6.81962	0	0.822785	2.24051	0.681025	11.525	11.5905	5.64465	0	0.681025	1.85448
2	3	3	3	4	1659.81	34.851	57.5727	11.2211	10.9913	14.7732	3.76211	2.26905	1.10196	2	2	0	0	8	3	13.9241	8.4019	0	0	3	0.281646	3.66122	16.993	10.2537	0	0	3.66122	0.343722
2	2.07123	3	3	4	1542.16	34.7146	51.7216	15.7666	13.9318	13.7994	2.48104	1.84703	1.19769	2	1	0	0	6	2	0	21.625	18.6099	0	0	1.11392	0	0	28.4047	24.4442	0	0	1.46315
1	4.23288	3	3	3	2272.05	38.3275	52.3584	12.5652	16.8018	13.5429	3.75026	3.40411	1.49825	3	4	0	0	7	2	6.96203	14.0032	0	10.4826	0	11.5721	0	6.20697	12.4845	0	9.34572	0	10.3171
1	5.46027	3	3	4	1859.62	30.9431	55.2012	17.3034	8.80951	10.3003	8.2278	3.86897	1.85553	4	4	0	0	6	2	13.9241	43.7112	0	40.7278	5.4557	0	5.94276	15.1671	47.6136	0	44.3639	5.94276	0
2	4.83836	3	3	4	1444.05	32.7461	47.2206	22.9829	14.1879	10.2758	2.75829	2.0429	1.11	2	2	0	0	7	2	13.9241	16.8133	25.4051	0	0	0.556962	0	19.5319	23.5848	35.6369	0	0	0.781277
1	4.13699	3	3	4	2550.01	54.1678	34.0105	13.8118	18.8616	23.0922	6.62143	2.14445	0.84943	1	2	0	0	8	3	20.8861	19.2057	0	0	8.24525	0.563291	6.54976	16.5912	15.2564	0	0	6.54976	0.44746
2	1.67123	3	3	4	1590.79	37.5088	46.0908	17.9512	13.4344	13.8542	5.33889	2.31608	1.31764	3	2	0	0	9	3	13.9241	20.6456	15.8671	0	0	0	0	17.7303	26.2891	20.2044	0	0	0
1	3.56712	3	3	5	848.112	23.3745	61.8283	18.682	13.1614	6.74733	1.72185	2.6106	3.1036	5	3	1	0	10	3	6.96203	10.4051	0	41.7975	12.9272	0	30.8755	16.6282	24.8516	0	99.8296	10.3019	0
1	1.61644	3	3	4	766.044	31.7602	49.9906	21.3933	17.9238	9.37602	2.29745	1.19705	1.56264	4	1	0	0	9	3	6.96203	10.4051	3.4557	0	7.56487	0	20.0037	18.4096	27.514	9.13785	0	13.5018	0
2	3.66575	1	3	4	1285.43	43.9529	40.0561	18.5163	16.3734	19.1202	3.86545	1.777	1.38241	3	1	0	0	7	2	13.9241	17.4066	5.75949	0	3	0	4.72753	21.9421	27.4301	9.07605	0	4.72753	0
1	3.07397	1	3	4	1557.4	26.9601	58.3501	18.3345	10.3817	10.2508	2.94981	2.32253	1.49128	3	2	0	0	7	2	12.5863	34.5823	9.87342	0	0	0	0	16.3704	44.9795	12.8419	0	0	0
1	2.09589	3	3	1	1649.35	43.7284	37.4735	21.1541	12.6726	21.3972	4.7698	2.73786	1.67306	4	3	0	0	11	3	0	5.20253	18.5791	36.6582	7.21361	8.91139	8.85935	0	6.38946	22.8178	45.0216	6.01441	10.9445
1	4.61918	3	3	4	1449.09	45.4817	40.5408	16.5101	14.8521	19.3447	4.90528	1.57245	1.08513	2	1	0	0	8	3	0	18.0591	11.5443	0	3.03797	0.556962	4.24669	0	25.2442	16.1374	0	0	0.778561
2	5.03014	3	3	4	1755.88	46.497	39.3797	16.6271	11.3889	16.3696	12.5597	2.48057	1.41272	3	2	0	0	6	2	0	19.9082	0	30.1392	5.16456	1.11392	5.95799	0	22.9668	0	34.7696	0	1.28506
2	5.8137	1	3	4	1961.49	42.2438	49.442	10.9989	14.9525	13.4437	9.24896	2.13475	0.976175	1	2	0	0	7	2	6.96203	26.2247	0	0	0	7.30802	0	7.18973	27.0824	0	0	0	7.54704
2	4.37534	1	3	4	1682.08	33.9289	56.4438	13.1529	11.4187	14.5041	4.13749	1.84075	1.09433	2	1	0	0	10	3	6.96203	21.3766	6.41772	0	0	1.25475	0	8.384	25.7427	7.72852	0	0	1.51103
1	5.5726	1	3	4	1514	34.1193	49.751	19.2366	16.2479	11.3694	2.41924	2.2303	1.47312	3	2	0	0	8	3	6.96203	9.80222	24.3987	0	8.14082	1.39557	10.8919	9.31478	13.1148	32.6441	0	10.8919	1.86719
2	4.07945	1	3	4	2082.18	35.3154	49.9194	17.1081	12.5477	15.8485	2.81881	4.43983	2.13229	5	5	0	0	8	3	0	42.6123	21.1487	54.9873	0	8.43882	0	0	41.4552	20.5744	53.4942	0	8.20966
2	3.5863	1	3	4	1440.66	37.9014	42.2796	21.3597	14.8105	14.9981	3.92285	2.45214	1.54939	3	2	0	0	6	2	17.3671	21.6076	0	25.7006	1	0	1.40605	24.419	30.3814	0	36.1364	1.40605	0
2	4.26301	1	3	4	2090.02	47.2884	42.8374	12.5397	13.3579	17.5973	10.3445	2.74261	1.31224	3	3	0	0	6	2	0	22.4225	2.92948	36.6582	0	2.22785	0	0	21.7318	2.83924	35.5291	0	2.15922
2	4.76164	1	3	4	2197.87	49.6919	39.0321	13.7148	13.9474	18.5341	5.40613	2.10698	0.958647	1	2	0	0	8	3	0	22.7769	9.72559	14.2563	11.7247	0	10.8059	0	20.9921	8.96348	13.1392	0	0
2	3.88767	1	3	4	1772.32	41.6028	45.0307	15.7098	11.8499	21.1757	3.51666	4.22942	2.38637	5	5	0	0	8	3	6.96203	22.0063	0	73.3165	13.803	2.50949	15.7759	7.9571	25.1517	0	83.7955	10.5676	2.86817
2	1.70685	1	3	4	1647.22	16.5892	65.9234	19.3687	7.34781	4.32759	1.23737	3.39885	2.06338	5	4	0	0	10	3	6.96203	0	11.6772	52.2468	17.1282	3.34177	21.0631	8.56143	0	14.3598	64.2496	2.43222	4.10949
2	4.10411	3	3	5	1812.26	45.8399	40.3529	16.3275	17.7731	16.3359	6.62135	1.43461	0.791611	1	1	0	0	7	2	0	9.71519	16.4557	0	0.987342	4.45886	1.10359	0	10.8591	18.3932	0	1.10359	4.98386
1	4.0274	1	3	5	1599.55	31.9406	54.0021	17.432	16.3165	9.2643	2.91075	3.62983	2.26929	5	4	0	0	9	3	0	4.21519	5.75949	65.3085	4.55696	23.3281	5.77087	0	5.33805	7.29374	82.7058	0	29.5423
1	4.81918	1	3	1	1755.38	53.7699	28.7382	18.9336	16.9394	24.2249	5.69675	2.05573	1.04578	2	2	0	0	9	3	6.96203	0	33.4335	0	0	6.44726	0	8.03392	0	38.5811	0	0	7.4399
2	2.33151	1	3	1	1332.51	36.7757	44.2075	21.7779	16.2955	12.7941	3.67673	1.33569	1.00239	1	1	0	0	9	3	6.96203	6.81519	8.63924	0	4.17722	6.75105	6.35008	10.5835	10.3603	13.1331	0	6.35008	10.2628
2	3.51781	1	3	1	1476.64	38.3693	48.5376	16.125	13.4244	15.676	4.46726	3.59644	2.28656	5	4	0	0	8	3	6.96203	9.71519	0	78.3703	0	1.67089	0	9.55041	13.3272	0	107.507	0	2.2921
1	3.49589	1	3	4	1810.21	45.253	39.4946	17.4271	11.2245	22.0609	5.40286	2.36185	1.18321	2	2	0	0	8	3	13.9241	11.1155	27.3734	0	12.3133	0.281646	13.7787	15.5812	12.4384	30.6311	0	13.7787	0.315164
2	5.48767	1	3	1	1619.34	28.0542	48.4472	26.5258	11.6663	9.52999	3.7639	2.76961	1.71033	4	3	0	0	5	2	0	12.1392	37.7057	0	10.7911	14.4873	13.4987	0	15.185	47.1662	0	0	18.1223
1	5.07123	3	3	5	2585.58	43.2844	40.8389	18.428	19.6174	16.2529	3.08267	4.46024	1.55487	3	5	0	0	8	3	13.9241	17.1899	87.7215	0	0	3.48892	0	10.9086	13.4672	68.7243	0	0	2.73335
1	5.01096	3	3	1	2289.46	43.7456	41.5582	17.2925	13.2791	20.2248	4.99035	2.26456	0.893031	1	2	0	0	7	2	24.3038	18.2041	15.5696	0	0	2.78481	0	21.5033	16.1064	13.7755	0	0	2.46392
2	5.68493	4	3	5	2017.56	44.1748	43.7802	14.3877	16.6721	18.1284	5.52643	2.93199	1.3442	3	3	0	0	8	3	13.9241	19.9059	28.1537	0	14.7722	6.45886	14.8313	13.9798	19.9856	28.2665	0	14.8313	6.48474
1	4.9726	4	3	4	619.073	17.9621	72.6635	13.9144	3.65519	3.5291	7.37227	0.7926	1.2803	2	1	1	0	8	3	0	8.4019	0	0	11.7532	2.22785	38.457	0	27.4915	0	0	23.2979	7.28965
2	5.25205	4	3	4	1673.75	41.5348	50.1713	11.4289	11.3064	12.8512	13.2176	1.42864	0.722111	1	1	0	0	6	2	6.96203	5.57226	12.6076	0	6.96203	0	8.42571	8.42571	6.74376	15.2582	0	8.42571	0
2	4.50411	4	3	4	1906.83	37.8332	54.1498	11.4007	10.7116	11.4847	11.669	1.83929	0.733829	1	1	0	0	6	2	13.9241	6.97257	12.6076	0	11.5949	0	12.3174	14.7916	7.40702	13.3932	0	7.39582	0
1	3.27945	4	3	4	1924.82	35.1344	50.7857	16.8226	16.2891	11.8161	2.69439	2.27845	0.840834	1	2	0	0	7	2	27.8481	5.60127	5.75949	0	8.12025	9.33228	8.54559	29.3068	5.89466	6.06118	0	8.54559	9.8211
1	3.55342	4	3	3	1722.42	49.9767	40.8188	11.6984	19.6449	21.6937	4.37686	1.27683	0.741301	1	1	0	0	7	2	10.4051	8.81461	11.1636	0	1.56646	5.60338	1.84222	12.2368	10.3664	13.1289	0	0	6.58983
2	3.89041	4	3	4	1326.27	40.3079	49.9685	12.6017	14.4911	15.7956	7.82497	1.21174	0.91364	1	1	0	0	6	2	0	3.74209	8.74557	0	9.88528	0.556962	15.098	0	5.71536	13.3573	0	0	0.850659
2	3.66301	4	3	4	2087.19	37.8344	45.8489	18.4872	16.6648	12.6456	4.02712	2.66439	1.06573	2	3	0	0	9	3	13.9241	8.4019	34.1709	0	16.7911	3.10654	16.296	13.5135	8.15414	33.1633	0	13.5442	3.01493
2	3.36986	4	3	5	2007.73	40.7611	44.7327	17.3003	11.9349	17.7618	5.8673	3.4827	1.73465	4	4	0	0	4	2	6.96203	10.0396	12.1772	52.2468	2.12658	8.49367	2.14556	7.02415	10.1291	12.2859	52.713	0	8.56946
1	4.10959	4	3	4	1819.84	48.7314	40.3324	13.4555	19.2072	18.9319	6.9952	0.830704	0.456471	1	1	0	0	6	2	6.96203	0.303797	2.90981	0	0.658228	2.22785	0.732666	7.74935	0.338153	3.23887	0	0.732666	2.47979
1	4.71507	4	3	5	1637.25	44.9685	44.2524	13.084	13.501	18.3148	7.11573	1.64387	1.00405	1	1	0	0	8	3	13.9241	14.7104	8.67722	0	3.5443	0.281646	4.3851	17.2272	18.2001	10.7357	0	4.3851	0.348459
2	2.25753	4	3	4	1285.56	32.5359	50.8275	19.0073	11.3206	13.0746	3.96275	1.51994	1.18232	2	1	0	0	6	2	0	10.1741	21.9873	0	0	4.55345	0	0	16.0312	34.6453	0	0	7.17483
1	4.76438	4	3	4	1721.43	36.1726	50.7828	16.2167	14.2522	14.4182	4.64256	1.22283	0.710355	1	1	0	0	7	2	0	2.81804	6.22785	0	4.63291	5.89015	5.45163	0	3.31603	7.32842	0	0	6.93105
1	5.29589	4	3	4	1651.49	42.8823	46.5729	13.4536	16.5716	17.3204	3.83651	1.64637	0.863689	1	1	0	0	4	2	6.96203	14.7033	10.8465	0	0.822785	6.56329	1.00919	8.53929	18.0344	13.3038	0	1.00919	8.05022
2	5.20822	4	3	4	1838.36	38.2901	49.0214	15.4136	17.0571	13.2942	3.30234	1.92372	0.807087	1	1	0	0	3	1	13.9241	7.15559	6.3038	12.4747	0	10.653	0	15.3425	7.88456	6.94599	13.7455	0	11.7382
1	4.70411	3	3	5	2208.07	31.8417	49.4457	21.0531	11.082	12.2332	4.6805	2.55441	1.15685	2	3	0	0	9	3	6.96203	10.7484	33.8006	0	4.81962	3.48259	4.42143	6.38683	9.8604	31.0081	0	1.05673	3.19487
2	5.44384	3	3	5	1690.37	52.1396	37.6571	12.5549	14.1943	23.3293	7.94074	2.19541	1.29451	3	2	0	0	7	2	17.2785	4.90981	15.8797	0	1.11392	2.78481	1.33486	20.7055	5.88363	19.0294	0	1.33486	3.33715
2	2.87671	2	3	5	1571.92	31.8166	54.2483	17.12	10.5081	11.2449	6.97835	2.87677	1.73595	4	3	0	0	9	3	6.96203	4.20095	33.8639	0	27.9272	2.61709	35.9882	8.97155	5.41352	43.6385	0	10.4396	3.37249
1	4.21918	2	3	4	1372.2	37.373	49.5024	15.7644	10.4088	16.6409	4.81362	1.82004	1.32637	3	1	0	0	7	2	6.96203	12.6203	21.2663	0	3.66772	0.140823	5.41428	10.2773	18.63	31.3932	0	0	0.207882
1	5.90959	3	3	3	1330.33	46.649	39.9199	15.6421	15.5528	20.9683	4.41532	1.37705	1.03512	1	1	1	0	5	2	0	1.40032	24.2468	0	7.08544	1.11392	10.7887	0	2.1322	36.9196	0	5.20401	1.69612
2	5.48219	3	3	4	1711	38.2847	54.9711	10.1789	10.672	14.8084	10.4431	1.57298	0.790753	1	1	0	0	8	3	6.96203	10.222	14.7911	0	5.26899	1.55949	6.23793	8.24231	12.1018	17.5112	0	0	1.84628
2	4.66301	3	3	5	2354.11	42.3553	48.8791	11.8193	17.7559	13.7451	6.99708	2.2319	0.854629	1	2	0	0	7	2	6.96203	8.41139	0	13.8608	3.08861	26.8759	2.65765	5.9906	7.23774	0	11.9267	0	23.1259
1	4.54521	3	3	4	2196.19	43.556	42.3748	16.733	15.8912	17.851	5.34519	3.65804	1.56546	4	4	0	0	8	3	13.9241	0	9.72559	54.3038	11.8797	6.4038	10.9572	12.8427	0	8.97033	50.0867	10.9572	5.9065
1	4.59452	3	3	5	2485.34	39.3129	49.5743	14.3263	15.185	15.6164	4.14264	3.57342	1.34928	3	4	0	0	9	3	6.96203	9.00053	17.1139	0	0	3.11899	0	5.6743	7.33575	13.9485	0	0	2.54209
1	3.40548	3	3	4	2426.12	57.4611	32.745	11.3669	21.1003	21.1106	9.33069	1.1826	0.494864	1	1	0	0	8	3	0	0	0	0	20.2674	0.563291	16.9219	0	0	0	0	3.85627	0.470309
1	3.92055	1	1	4	2271.48	40.5522	51.2479	11.4014	12.7482	17.9483	5.26626	1.80304	0.793772	1	1	0	0	6	2	6.96203	16.519	0	0	11.7532	5.32806	10.4811	6.20853	14.7311	0	0	1.97544	4.75141
2	4.14247	1	3	4	1999.53	49.7265	37.667	14.9592	15.117	24.0133	4.72117	2.37375	1.18715	2	2	0	0	6	2	0	12.1487	28.2437	0	9.27057	7.71132	9.39161	0	12.3074	28.6124	0	3.64668	7.81201
1	4.53699	1	3	4	1670.57	44.3551	43.4492	14.9095	14.1221	19.8408	5.56105	2.11591	1.26658	2	2	0	0	9	3	14.0967	7.94778	3.4557	6.43919	9.91377	13.6203	12.0209	17.0929	9.63706	4.19019	7.80782	0.935311	16.5152
1	4.45479	4	1	5	1429.23	46.4432	32.7179	22.8842	14.3188	24.4567	4.50002	2.28293	1.59731	4	2	0	0	8	3	0	8.6308	33.3291	0	18.985	0	26.9072	0	12.2324	47.2371	0	9.671	0
1	4.73973	1	1	5	1219.39	35.6487	42.4552	23.8198	15.9078	12.8633	3.44209	4.4054	3.61278	5	5	0	0	9	3	0	6.37342	5.75949	22.5633	16.8829	0	28.0456	0	10.5874	9.56759	37.4818	21.9529	0
2	3.39178	3	1	4	1374.84	35.9407	51.2279	15.7434	13.6493	13.3088	5.8156	1.19442	0.868766	1	1	0	0	9	3	19.5483	4.01899	4.60759	0	0	1.11392	0	28.8018	5.92143	6.78866	0	0	1.64122
1	3.10685	4	1	4	1304.86	23.7002	59.0785	20.912	11.8192	7.21061	1.82419	2.15213	1.31212	3	2	0	0	6	2	13.9241	18.4504	16.1456	8.38608	0	2.22785	0	21.6154	28.642	25.064	13.0183	0	3.45846
1	5.92603	4	1	5	1968.12	35.6089	46.1089	20.7266	14.4875	14.2756	3.4237	4.43479	2.25331	5	5	0	0	8	3	0	11.9478	31.1392	68.7342	9.11392	9.51899	9.38028	0	12.297	32.0493	70.7429	0	9.79718
1	3.87671	4	1	4	1622.51	35.6815	44.2327	22.8487	17.1844	10.3886	4.07144	4.11444	2.54472	5	4	0	0	7	2	0	11.6804	14.1203	78.3703	6.96835	2.22785	8.69972	0	14.5825	17.6286	97.8423	4.90693	2.78138
2	5.88767	1	1	3	1640.38	37.8751	45.2495	19.7017	12.0054	13.2227	7.6159	2.49262	1.51953	3	2	0	0	7	2	0	12.144	48.3038	0	7.02532	0.556962	8.67528	0	14.9961	59.6484	0	0	0.68777
1	3.19726	1	1	4	1290.02	39.5548	52.0205	10.8561	17.3248	15.2176	3.01963	1.52104	1.17908	2	1	0	0	8	3	6.96203	6.93671	2.53006	0	6.68987	8.15612	10.5047	10.932	10.8923	3.97279	0	0	12.807
1	3.10959	3	1	3	1647.77	30.977	49.2481	22.8498	9.61258	13.1088	3.96826	3.00365	1.82286	4	3	0	0	10	3	0	19.6092	13.7073	27.1519	6.67405	0.556962	8.20455	0	24.106	16.8506	33.3784	0	0.684685
2	2.98904	3	1	4	1170.9	40.6927	47.5488	14.7291	13.4478	14.141	8.09185	1.9259	1.64481	4	2	0	0	8	3	14.0967	4.67405	18.1981	0	15.7405	0	27.2309	24.3871	8.08606	31.4825	0	0	0
1	2.43288	3	1	4	1168.36	46.7897	34.5184	20.5325	17.532	20.4592	3.72581	2.26788	1.77127	4	2	0	0	5	2	6.96203	4.63608	19.8987	24.4367	1.50633	1.33671	2.6116	12.0704	8.03779	34.4994	42.3671	2.6116	2.31752
2	3.69589	3	1	5	1726.9	49.2711	39.0855	14.0843	16.0542	17.2659	10.0588	1.48433	0.750899	1	1	0	0	7	2	6.96203	5.60127	9.4557	0	9.98892	4.48945	11.717	8.16642	6.57026	11.0915	0	9.36911	5.2661
1	4.48493	3	1	4	1424.98	44.8736	37.4315	20.0323	13.2003	21.2693	5.40601	4.27907	3.0029	5	5	0	0	6	2	0	8.40665	12.6614	94.0443	3.89873	1.11392	5.54215	0	11.9503	17.9985	133.686	0	1.58347
1	5.75616	3	1	2	1991.61	37.0944	51.501	14.6216	15.2905	12.6021	6.23314	2.53876	1.27473	2	2	0	0	7	2	11.0759	11.8325	17.6203	0	8.63291	6.72046	8.78042	11.2652	12.0347	17.9213	0	0	6.83529
1	3.55068	3	1	4	1321.44	34.4701	52.3201	16.4788	12.3642	14.7186	3.90252	1.81523	1.37368	3	1	0	0	10	3	0	10.5047	17.4557	0	9.98734	1.11392	15.3097	0	16.1028	26.758	0	0	1.70754
1	2.92329	3	1	4	2016.41	43.4075	43.6456	15.5788	18.5577	17.3994	3.85219	1.42315	0.705786	1	1	0	0	7	2	0	1.41772	7.15823	3.46994	0.721519	0	0.724823	0	1.42421	7.191	3.48582	0.724823	0
1	3	3	1	4	1404.68	37.7593	45.2011	19.4944	15.2794	13.1332	3.08011	1.55977	0.953791	1	1	0	0	5	2	6.96203	6.46545	23.9114	0	0	0	0	10.0397	9.3236	34.4818	0	0	0
2	5	3	1	4	1729.52	39.4668	45.3366	17.3106	19.6925	13.8047	2.31662	2.2462	0.929618	1	2	0	0	7	2	20.8861	0	18.9114	0	14.2405	0.743671	16.6787	24.462	0	22.1493	0	16.6787	0.870997
2	3.63836	3	1	4	1836.01	44.091	38.5888	19.73	14.8819	19.445	5.58024	2.36258	1.2868	3	2	0	0	8	3	0	14.9399	32.8813	0	2.00158	4.92335	2.20831	0	16.4829	36.2774	0	0	5.43185
1	4.7863	3	1	3	1303.74	47.1617	38.4646	16.7757	17.5139	14.5518	10.0121	2.58164	1.98017	5	3	0	0	9	3	0	2.5443	19.1456	52.2468	0	0.697785	0	0	3.95311	29.7467	81.1764	0	1.08416
2	4.85479	3	1	5	1388.06	41.6849	38.278	22.4311	9.61182	18.0551	9.93077	2.79335	2.01241	5	3	0	0	8	3	0	5.49051	17.5158	45.8228	1.875	0	2.73624	0	8.01245	25.5613	66.8705	2.73624	0
1	5.91233	1	1	4	1537.28	36.0388	49.8479	17.2255	12.2658	14.7942	3.86329	2.72366	1.77174	4	3	0	0	7	2	6.96203	15.5981	18.6646	18.5918	0.575949	4.4557	0.758919	9.17374	20.5533	24.594	24.4981	0.758919	5.87119
1	1.63288	1	1	4	1411.57	22.1005	67.5279	13.8381	7.38878	9.62511	3.45752	2.46979	1.75733	4	2	0	0	7	2	6.96203	14.7416	1.05485	34.8655	9.80854	0.281646	14.0756	9.99072	21.1546	1.51375	50.0331	3.10621	0.40417
1	4.96438	1	5	5	1609.52	31.087	54.4335	17.8805	11.4242	12.2437	4.56472	1.9461	1.07244	2	2	0	0	10	3	6.96203	16.1297	20.894	0	6.09731	0.697785	7.67371	8.76199	20.2999	26.2959	0	3.30068	0.87819
2	4.61918	1	5	4	2400.37	43.8163	44.1241	14.8156	17.768	19.1703	3.36881	2.70835	1.1283	2	3	0	1	10	3	0	42.0095	12.4209	0	7.50316	1.25475	6.33182	0	35.4513	10.4818	0	1.88539	1.05886
2	2.76164	1	1	4	1439.79	42.3914	43.7492	16.592	19.3003	15.8797	4.71426	0.980888	0.681273	1	1	0	0	9	3	0	1.87342	16.9019	0	3.92405	0	5.52076	0	2.63572	23.7793	0	5.52076	0
2	2.92055	1	1	4	1234.76	17.5183	67.5012	19.1964	8.14795	5.48222	2.35409	1.43389	1.1671	2	1	0	0	5	2	0	16.8038	6.44747	0	6.67722	2.09335	10.9541	0	27.5669	10.5772	0	5.25381	3.43418
2	5.54247	3	1	4	1781.46	43.3647	43.6698	15.6934	14.0295	20.3716	5.2558	2.68164	1.5053	3	3	0	0	8	3	0	11.2073	15.7722	32.3576	11.0601	6.13249	12.5761	0	12.7434	17.934	36.7928	0	6.97306
2	5.01918	1	1	3	1753.44	37.025	46.0926	19.7613	18.2269	11.5141	5.03803	2.6865	1.53214	3	3	0	0	10	3	36.0443	7.02532	27.3608	0	0	25.0127	0	41.6399	8.11594	31.6083	0	0	28.8957
2	4.8274	1	1	3	1648.61	39.3291	46.222	17.3355	15.5347	15.2636	5.1797	1.79269	1.0874	2	1	0	0	8	3	0	14.8853	9.63924	0	3.08861	8.35443	3.79496	0	18.2895	11.8437	0	0	10.2651
2	5.04384	3	1	4	1448.02	42.7534	37.2296	22.314	17.8659	17.1365	2.84182	3.8644	2.66875	5	4	0	0	8	3	0	2.34177	28.4304	68.7342	7.02532	0	9.82776	0	3.27592	39.7714	96.1526	0	0
2	4.64384	3	1	4	1803.71	39.0616	45.6073	17.8307	15.9847	11.0829	3.87468	2.82458	1.44401	3	3	0	0	9	3	6.96203	8.53639	25.9304	8.38608	15.0633	1.67089	16.9167	7.81863	9.5867	29.1208	9.41789	4.97549	1.87647
1	2.76986	3	1	4	1327.26	33.9047	40.2146	27.8401	17.5042	9.68653	3.37806	3.76188	2.83432	5	4	0	0	8	3	0	9.40348	8.63924	68.7342	10.1962	0	15.5613	0	14.3514	13.1851	104.901	5.91155	0
2	2.34795	2	1	4	1198.14	26.3628	62.8627	14.7015	14.2473	8.29754	1.80899	1.01379	0.846135	1	1	0	0	4	2	0	1.77215	17.9747	0	3.93671	1.67089	6.65561	0	2.9961	30.389	0	1.39104	2.82489
2	2.62192	2	1	2	1549.39	39.346	44.2403	19.1971	15.5275	16.4709	4.49366	2.87635	1.71445	4	3	0	0	8	3	6.96203	13.5396	36.481	0	0	4.24684	0	9.10203	17.7014	47.6946	0	0	5.55224
2	5.94247	1	1	4	1427.05	38.88	52.0364	12.3372	7.1983	20.5695	6.56064	1.65725	1.00715	1	1	0	0	5	2	6.96203	9.81171	19.8734	0	6.9557	0.563291	9.87333	9.88231	13.9273	28.2095	0	4.94116	0.799569
2	5.71781	1	1	4	1059.16	45.1832	43.9576	13.6061	17.4575	19.1774	4.21758	0.957436	0.903958	1	1	0	0	6	2	0	9.80222	5.33363	0	3.89873	1.12025	7.45633	0	18.7467	10.2006	0	0	2.14248
1	3.39178	2	1	5	1716.86	48.8563	37.7077	15.8293	18.4443	19.713	4.47514	3.27282	1.77814	4	4	0	0	10	3	6.96203	5.60127	48.5633	0	8.1962	0.668354	9.67032	8.21418	6.60868	57.2976	0	1.94153	0.788561
1	2.74795	1	1	4	1230.68	40.0676	50.6103	12.4823	22.251	12.1396	3.35098	0.919651	0.747272	1	1	0	0	7	2	3.62486	0	0.778481	0	0	0	0	5.96635	0	1.28135	0	0	0
1	3.05753	1	1	5	1052.99	47.3527	36.5714	18.3575	19.6667	17.0388	6.54399	0.902557	0.648211	1	1	0	0	6	2	6.96203	0	2.3038	0	0	0	0	13.3929	0	4.43184	0	0	0
1	1.98356	1	1	4	1105.72	32.4435	54.5089	16.4517	14.0573	11.4637	2.98467	1.2287	0.912252	1	1	0	0	5	2	6.96203	6.77927	8.60443	0	5.12658	1.78228	9.39172	12.7542	12.4194	15.763	0	0	3.26507
1	2.29041	3	1	3	1144.46	18.0517	75.416	11.2722	8.20624	6.41827	3.28507	1.37575	1.20209	2	1	0	0	6	2	11.0759	5.45886	16.8038	0	0	0	0	19.6039	9.66191	29.7419	0	0	0
1	4.90959	3	1	4	1810.06	19.3812	70.4959	11.8157	9.93554	5.66825	2.29486	3.64005	2.01101	5	4	0	0	5	2	0	37.1503	0	52.2468	4.82595	3.37553	5.40074	0	41.5751	0	58.4697	0	3.77757
1	2.2411	2	1	3	1591	39.6518	50.3824	12.6976	17.6782	14.0445	3.26659	1.26706	0.626435	1	1	0	0	12	3	6.96203	10.443	2.92948	0	4.29747	2.22785	5.47148	8.86397	13.2959	3.72977	0	2.03065	2.83647
1	2.72055	1	1	2	1247.14	31.454	49.3259	22.3008	16.2934	9.4121	2.80141	2.39415	1.7664	4	2	0	0	5	2	18.038	6.25791	6.92405	27.1519	4.39241	4.4557	7.13427	29.2978	10.1643	11.2462	44.1009	7.13427	7.23707
2	3.55342	3	1	5	1502.56	44.0192	44.4917	14.269	12.544	20.3803	4.90566	3.5136	2.19199	5	4	0	0	7	2	6.96203	8.47943	0	78.3703	3.84494	5.06329	5.18345	9.38567	11.4313	0	105.653	0	6.82594
1	3.16986	2	1	4	2117.66	24.1752	61.7545	17.9291	5.50239	7.68255	4.54681	3.56232	1.6822	4	4	0	0	9	3	0	23.129	0.976492	66.2113	3.08861	0	2.9544	0	22.124	0.934062	63.3343	0	0
2	3.63288	2	1	1	1369.88	36.2308	44.0247	22.552	13.6514	14.4052	3.45771	5.24739	3.83055	5	5	0	0	4	2	0	12.6028	7.17089	119.098	9.32911	0.281646	13.795	0	18.6358	10.6036	176.11	6.15813	0.416469
1	5.4137	2	1	5	1634.76	54.4501	33.9285	13.7399	18.9074	23.651	5.22003	2.6701	1.63333	4	3	0	0	10	3	6.96203	18.5672	39.2548	0	0.797468	0.281646	0.988149	8.6267	23.0068	48.6409	0	0.988149	0.348989
1	2.53699	2	1	5	1480.53	40.5434	46.9035	15.4837	9.4576	19.6408	5.37165	4.44557	2.7055	5	5	0	0	9	3	20.8861	4.20095	1.36709	94.0443	7.44304	6.54747	10.1835	28.5761	5.74769	1.87043	128.67	0.675434	8.95816
2	1.33699	2	1	4	1027.79	45.4133	30.302	25.0811	17.5236	19.8267	2.45023	2.28785	2.226	5	2	0	0	7	2	0	0	56.1709	0	0	0	0	0	0	110.706	0	0	0
1	3.65479	2	1	5	1587.38	39.9632	46.5085	15.6521	14.2817	15.6036	4.53992	1.55096	0.977054	1	1	0	0	7	2	0	4.20095	5.75949	0	3.10443	2.22785	3.96152	0	5.36078	7.34962	0	0.629967	2.84293
1	3.41096	4	1	4	1507.64	50.4568	37.7944	14.1086	16.021	17.6749	11.0775	1.30574	0.866082	1	1	0	0	7	2	6.96203	4.36498	7.48734	0	2.3038	0.281646	3.09535	9.35407	5.86472	10.0599	0	0	0.378415
2	4.63014	2	1	4	1620.06	41.9164	43.7573	17.0639	13.7791	17.2585	4.34978	1.67005	1.03085	1	1	0	0	6	2	6.96203	7.46994	18.3608	0	0	0.7818	0	8.70495	9.34001	22.9573	0	0	0.977521
1	4.06575	2	1	4	1713.92	45.4796	41.5291	15.6316	18.4844	18.8356	5.7427	2.12209	1.23814	2	2	0	0	0	1	0	16.0311	32.2547	0	2.35364	2.85	2.7817	0	18.9467	38.121	0	0	3.36834
2	3.01918	2	1	4	718.29	43.6512	46.3871	12.8574	14.6515	20.2625	4.38352	0.8569	1.19297	2	1	1	0	5	2	0	12.1392	1.93987	2.55063	2.98576	0.556962	8.4201	0	34.2337	5.47061	7.19301	0	1.57068
2	2.0411	2	1	4	1709.56	43.5911	40.3945	17.7963	15.5883	17.8999	4.42952	2.90771	1.70085	4	3	0	0	8	3	6.96203	8.0038	6.22785	45.8228	2.21519	0.668354	2.62475	8.24922	9.4836	7.3793	54.2948	2.62475	0.791925
2	4.75616	2	1	4	535.422	33	47.8942	22.0966	10.4093	14.5634	4.29128	1.44466	2.69816	5	1	1	0	7	2	5.75949	6.53797	22.3513	9.02532	0	0	0	21.7897	24.7349	84.5606	34.1451	0	0
1	4.74795	2	1	3	1470.64	34.7603	50.3907	17.9964	13.1116	14.1718	4.25318	2.329	1.58366	4	2	0	0	8	3	0	11.2025	16.5	0	10.1234	14.1006	13.9439	0	15.4302	22.7269	0	11.2588	19.422
1	2.8411	2	1	3	1268.9	42.704	42.2277	17.7054	13.9132	17.1666	4.86822	1.57457	1.25791	2	1	0	0	7	2	0	5.60127	19.9367	0	4.37975	5.29114	6.99169	0	8.94169	31.8264	0	2.14196	8.44661
2	4.81096	2	1	4	1312.16	36.3627	47.0459	19.2804	13.6305	14.2385	4.1588	1.65001	1.25748	2	1	0	0	10	3	0	10.8655	12.9873	9.79829	11.2342	0	17.3428	0	16.7736	20.0492	15.1261	0	0
1	5.80548	2	1	4	2011.63	40.3654	49.9091	12.8418	19.6653	14.4422	3.80561	2.19071	1.08902	2	2	0	0	10	3	0	10.7389	16.443	0	1.94937	1.11392	1.96294	0	10.8137	16.5575	0	0	1.12168
1	4.98904	2	1	4	1381.91	41.1621	50.4141	11.5725	9.75947	20.2314	6.61005	1.69956	1.22986	2	1	0	0	6	2	0	11.2199	4.33861	0	0	11.0171	0	0	16.4464	6.35963	0	0	16.1491
2	2.85753	2	1	4	766.866	45.7489	40.7805	14.3986	17.3234	17.7947	3.24432	0.365917	0.477159	1	1	1	0	7	2	0	0	0	0	2.63449	0	6.95889	0	0	0	0	0	0
1	4.78082	2	1	5	1264.86	35.5765	47.7796	19.1058	16.9158	12.2235	4.62374	1.88445	1.48984	3	1	0	0	7	2	13.9241	8.67816	16.0633	0	0	1.95148	0	22.299	13.8978	25.7249	0	0	3.12523
1	5.66849	2	1	4	1666.2	43.6235	45.3891	13.8235	15.4827	16.5553	7.49317	1.34911	0.809695	1	1	0	0	7	2	0	7.73049	16.5269	0	3.66772	0.44557	4.45894	0	9.39815	20.0922	0	0	0.541691
1	4.49589	2	1	4	1545.74	36.398	46.3371	19.5603	14.4721	12.7418	5.87352	2.98722	1.93255	4	3	0	0	8	3	0	20.0728	5.06171	33.0223	9.9462	4.15095	13.0342	0	26.3047	6.63321	43.2746	3.30105	5.43969
2	5.93973	2	1	4	1932.45	34.3859	57.3829	11.8962	13.3836	13.2781	4.69728	2.58586	1.33813	3	3	0	0	6	2	0	14.481	0	0	6.63291	2.00506	6.95279	0	15.1794	0	0	1.85762	2.10176
2	4.98904	2	1	4	411.247	35.7841	59.2705	8.64318	21.6746	10.6644	1.21723	0.14816	0.36027	1	1	1	0	7	2	0	0	0	0	0	0.891139	0	0	0	0	0	0	4.38941
1	4.66575	4	4	4	2365.94	48.8772	33.2267	19.9311	18.8343	19.2515	5.66619	3.54042	1.49641	3	4	0	0	7	2	0	15.64	30.7722	0	11.4557	32.9367	9.808	0	13.3905	26.3461	0	9.808	28.1993
2	5.08493	2	4	4	1817.17	40.3624	51.2566	11.5831	19.1362	12.8997	5.5787	1.54795	0.853826	1	1	0	0	5	2	0	8.87025	14.9089	0	0.316456	0	0.35276	0	9.88786	16.6192	0	0.35276	0
1	3.06575	4	4	5	1788.82	28.9594	64.1768	10.8782	14.6807	8.9911	2.88442	1.21463	0.679013	1	1	0	0	6	2	0	17.75	0	0	6.17722	5.053	6.99501	0	20.0999	0	0	0	5.72196
1	3.9726	2	4	4	2492.28	47.7887	43.6472	11.2908	12.8936	22.8094	8.15821	2.96041	1.18783	2	3	0	0	2	1	0	14.0032	27.5775	0	0.658228	13.0886	0.534986	0	11.3813	22.4141	0	0.534986	10.638
1	2.22466	4	4	5	1596.01	34.901	50.0934	18.1352	9.52984	15.4087	5.46481	1.45097	0.93168	1	1	0	0	10	3	0	10.5024	8.63924	0	8.63291	7.52057	10.9568	0	13.3295	10.9648	0	5.07676	9.54503
2	3.10959	4	4	4	2462.77	39.05	47.6364	16.2895	9.906	18.6861	5.39615	3.20753	1.21379	2	3	0	1	9	3	6.90633	17.504	38.8427	0	3.86392	16.3623	3.17809	5.68048	14.3971	31.9483	0	0	13.4581
2	3.08219	4	4	5	2314.45	37.047	50.054	16.0261	8.78425	18.1769	5.46526	3.10215	1.24528	2	3	0	0	9	3	6.96203	17.504	36.4014	0	3.86392	16.3623	3.38176	6.09326	15.3197	31.859	0	0	14.3205
1	3.16438	4	4	4	2251.49	31.2772	62.206	10.4034	15.2387	10.8085	2.63353	2.28555	1.01513	1	2	0	0	8	3	0	17.504	6.29159	0	3.01266	16.4684	2.71045	0	15.7481	5.66047	0	0	14.8164
1	3.09041	4	4	4	2461.58	18.4375	70.3665	15.1641	6.82863	5.80892	2.13782	5.34399	2.18266	5	5	0	0	7	2	6.96203	73.4517	62.8956	0	5.37975	1.40506	4.42701	5.72908	60.4437	51.757	0	1.42706	1.15623
2	5.2274	1	4	4	2494.68	30.1347	62.5201	11.2521	16.4321	9.09474	1.91138	2.27535	0.912081	1	2	0	0	11	3	0	36.722	0	0	10.8101	12.9283	8.77765	0	29.8177	0	0	0.801706	10.4976
2	5.28493	3	4	5	1900.93	36.6807	56.1328	10.6933	17.8118	12.5835	2.92083	2.29785	1.20881	2	2	0	0	8	3	0	17.8932	6.29159	0	3.01266	16.4684	3.21031	0	19.0671	6.70436	0	0	17.5488
2	4.65753	3	4	4	882.487	32.1425	56.9608	14.4556	11.7062	13.6292	4.17729	1.01025	1.14478	2	1	0	0	8	3	0	7.47468	7.51266	0	3.51266	0	8.06288	0	17.1572	17.2444	0	0	0
1	4.18356	3	4	5	2245.16	25.6945	65.7678	11.7062	11.7431	7.96915	4.1806	2.06151	0.918201	1	2	0	0	7	2	0	23.0625	10.6962	0	0	14.2405	0	0	20.8076	9.6504	0	0	12.8482
2	3.64932	3	4	5	1542.79	43.627	42.9683	16.0892	19.8932	16.6317	3.3961	1.0054	0.651676	1	1	0	0	9	3	0	8.4019	4.03165	0	5.52532	2.22785	7.25459	0	11.0315	5.29344	0	0	2.9251
2	3.71507	3	4	5	1477.66	30.951	54.9012	16.6833	13.9989	10.8363	2.78194	2.9067	1.81821	4	3	0	0	9	3	14.931	20.3465	10.6614	26.1234	0	0	0	20.4681	27.892	14.6151	35.8112	0	0
1	3.61096	1	4	4	1809.62	36.349	51.837	15.0524	13.9329	15.3447	3.23322	1.82736	1.0098	1	1	0	0	7	2	12.5863	10.2801	14.9873	0	5.09177	1.39557	5.69959	14.0888	11.5072	16.7764	0	2.81969	1.56216
2	4.09315	2	4	5	629.924	21.1083	62.3932	20.3755	9.22325	5.54388	3.77188	0.917553	1.45661	3	1	1	0	6	2	0	1.40506	8.91139	0	6.37658	0	20.5051	0	4.51825	28.6563	0	11.4686	0
1	4.82466	2	4	5	2502.71	37.9285	52.3701	13.0239	15.2449	14.7313	4.50401	2.38361	0.952411	1	2	0	0	7	2	12.5863	10.0435	20.2595	0	2.45886	0	1.99015	10.1871	8.12901	16.3976	0	0	0
1	4.72055	2	4	4	1610.11	31.9683	57.7	13.9367	13.6622	13.3133	3.70578	2.74257	1.70334	4	3	0	0	8	3	13.9241	21.7144	15.7152	0	10.5506	0	13.2735	17.5175	27.3183	19.7709	0	0	0
1	4.8274	2	4	5	1232.06	36.9262	52.5501	13.5413	17.3853	15.8408	6.7342	1.9745	1.42404	3	2	0	0	4	2	24.2405	10.4175	14.827	0	0	3.25246	0	39.8541	17.1275	24.3773	0	0	5.34741
1	4.50959	2	4	4	2327.55	40.1418	50.8823	11.0271	10.2894	18.8142	5.91657	2.17683	0.935243	1	2	0	0	11	3	6.96203	4.03244	0	0	17.0845	0	14.8684	6.05897	3.50938	0	0	3.5657	0
1	3.92329	2	4	4	1626.33	36.1659	55.7663	11.5687	13.3884	15.7384	5.08873	2.30364	1.28119	2	2	0	0	11	3	20.5552	9.81171	15.0332	0	5.38766	1.25475	6.71048	25.6021	12.2208	18.7243	0	6.71048	1.56282
1	2.72877	2	4	4	1860.18	45.0461	43.5562	14.1384	16.715	20.6003	4.58147	2.36623	1.27204	2	2	0	0	7	2	17.3418	21.7964	6.22785	0	0.373418	14.2405	0.406632	18.8843	23.7352	6.7818	0	0.406632	15.5072
1	5.3726	2	4	4	2153.33	24.8712	53.8497	23.359	7.39789	10.2326	4.46735	3.09572	1.43764	3	3	0	0	10	3	6.91139	24.337	14.7116	36.279	5.70981	0	5.37124	6.50157	22.8939	13.8392	34.1278	1.44172	0
1	2.36438	2	4	5	1769.87	45.0071	43.0775	14.6218	13.6854	21.6558	4.23	1.98855	0.987047	1	2	0	0	9	3	6.96203	8.4019	8.22152	0	9.5712	6.60222	10.9544	7.96813	9.61609	9.40964	0	4.00036	7.55632
1	3.51233	2	4	2	1516.4	35.1787	48.6561	19.2213	14.2606	13.5262	3.52084	2.24916	1.48323	3	2	0	0	8	3	0	17.5134	23.0854	0	11.9161	0	15.9179	0	23.3949	30.8381	0	0.374115	0
1	2.53973	2	4	4	2075.99	30.3635	56.409	15.1709	13.2087	11.6943	1.68698	2.75043	1.33528	3	3	0	0	10	3	15.6329	4.90111	29.0348	0	18.2389	0.422468	17.7965	15.2537	4.78223	28.3306	0	9.27421	0.412221
1	3.46301	2	4	4	1645.02	42.1067	40.5165	19.9514	17.0291	15.6375	4.21765	1.66991	1.01513	1	1	0	0	4	2	0	10.5024	27.6487	0	5.86709	0	7.22462	0	12.9324	34.0461	0	1.51974	0
1	2.74521	2	4	1	1469.16	31.6624	50.752	20.81	9.30764	16.7216	3.23706	3.35608	2.28434	5	4	0	0	7	2	0	25.3916	50.057	6.70095	11.3339	1.11392	15.6268	0	35.0092	69.0171	9.23907	10.2993	1.53585
2	5.05205	2	4	4	2398.46	43.0253	44.6688	15.1213	17.905	17.9313	3.7753	2.35996	0.892224	1	2	0	1	8	3	6.96203	13.303	18.7563	0	3.24905	15.4668	2.74402	5.87985	11.2352	15.8408	0	2.74402	13.0626
2	3.24384	2	4	4	918.211	37.0903	45.6976	20.0978	17.7403	13.9295	3.50016	3.12051	3.39847	5	3	0	0	8	3	27.8481	11.5496	0	52.2468	3.56487	0	7.86437	61.435	25.4794	0	115.26	7.86437	0
2	2.14521	2	4	4	1235.76	27.4451	48.3792	26.1282	11.3683	8.64786	4.8624	3.25698	2.63561	5	4	0	0	10	3	0	18.2437	4.31962	58.686	2.21519	0	3.63111	0	29.9048	7.08067	96.1974	3.63111	0
2	3.62466	2	4	4	1497.19	36.3322	48.9977	17.0405	13.2951	14.8871	4.10034	1.72727	0.930319	1	1	0	0	9	3	19.2329	10.7437	3.4557	0	0	0	0	26.0214	14.5358	4.67542	0	0	0
2	4.9589	2	4	5	1503.86	30.7827	60.8947	12.163	11.5681	13.129	3.03472	1.54108	0.878464	1	1	0	0	8	3	6.96203	11.721	6.50791	0	5.40665	1.39557	7.28256	9.37761	15.7878	8.76593	0	7.28256	1.87978
2	3.96438	2	4	4	1501.17	28.1428	54.5222	19.8443	11.9863	9.30917	2.37379	4.93653	3.1419	5	5	0	0	7	2	6.96203	14.0032	0	114.943	0	0	0	9.39437	18.8955	0	155.101	0	0
2	4.51781	2	4	4	817.55	26.1265	57.2075	20.4768	6.2786	11.2456	3.61332	1.04422	1.00815	1	1	1	0	3	1	6.96203	6.84177	12.1772	0	2.24525	0	5.56306	17.2498	16.9518	30.1714	0	5.56306	0
2	3.87397	2	4	4	1047.7	37.8633	51.4259	13.42	12.1798	16.6405	4.16496	1.54589	1.4755	3	1	0	0	8	3	0	3.50949	3.69462	32.3576	0.53481	0	1.03401	0	6.7853	7.14323	62.5606	1.03401	0
2	5.79726	2	4	2	2330.09	38.1332	46.524	18.2494	15.4818	15.4003	3.68348	3.46597	1.48748	3	4	0	0	7	2	30.8717	24.7445	34.9209	0	0	2.50949	0	26.838	21.5113	30.3581	0	0	2.1816
2	1.88219	2	4	5	1423.16	31.1657	53.2584	18.4672	5.62007	13.4279	8.28153	1.87363	1.32158	3	1	0	0	4	2	3.02071	9.80222	1.05485	19.1456	0.392405	3.34177	0.558524	4.29949	13.9518	1.50141	27.2506	0.558524	4.75646
2	4.85205	2	4	3	1231.98	37.0107	55.2158	11.2221	16.6376	12.5968	3.55662	1.74956	1.24155	2	1	0	0	5	2	6.96203	8.4019	1.95298	0	4.39873	2.22785	7.23247	11.4471	13.8145	3.21113	0	1.4569	3.66306
2	2.88219	2	4	4	1274.61	43.0521	39.4836	19.9593	20.0951	12.7021	6.13692	1.84005	0.954052	1	1	0	0	6	2	20.8861	2.10047	18.4494	0	6.18038	4.48945	9.82197	33.1925	3.33811	29.3201	0	9.82197	7.13472
2	2.06575	2	4	4	859.758	28.0678	59.8882	14.6144	10.7372	10.6131	2.14996	0.82445	0.703046	1	1	0	0	6	2	6.96203	3.73734	1.72785	0	7.13449	0	16.8093	16.4029	8.8054	4.07091	0	4.68602	0
2	5.92877	2	4	4	1323.65	35.8286	51.5531	15.8386	14.9643	12.7219	4.12444	1.2219	0.590716	1	1	0	0	5	2	13.9241	7.01582	4.96203	0	1.51899	2.22785	2.32458	21.3086	10.7366	7.59362	0	0	3.40938
2	4.09589	2	4	4	2119.01	28.7801	58.0353	16.8568	11.2769	10.6914	3.32642	2.46918	0.957611	1	2	0	0	5	2	13.9241	8.57068	7.44304	0	1.51899	2.22785	1.45206	13.3105	8.19304	7.11509	0	0	2.12969
2	4.36164	2	4	4	1068.38	15.6995	59.3102	28.7281	4.44418	4.44531	3.82919	1.9967	1.8689	4	2	0	0	6	2	6.96203	11.2025	5.75949	0	16.0063	0.281646	30.3478	13.1999	21.2398	10.9199	0	16.7579	0.533996
1	1.20274	2	4	4	1302.58	29.8309	51.4082	21.4957	13.4548	9.56553	2.50253	1.48371	0.812323	1	1	0	0	10	3	13.9241	3.86392	8.46835	0	3.25633	0	5.06392	21.6533	6.00879	13.1691	0	5.06392	0
1	2.8411	2	4	2	1326.66	36.7298	51.0422	15.4443	12.3426	17.7138	3.50854	1.48205	1.12798	2	1	0	0	8	3	0	7.00158	0	0	7.21203	4.4557	11.0118	0	10.6905	0	0	8.3543	6.80327
1	3.56438	2	4	4	1695.23	27.4185	61.8733	14.5647	9.03664	11.0687	2.86285	2.89898	1.45053	3	3	0	0	5	2	13.9241	20.3141	2.89241	27.4937	0	2.36867	0	16.638	24.2735	3.45616	32.8524	0	2.83035
1	3.48219	2	4	4	1518.96	40.1825	51.3806	11.6725	6.74594	21.2017	7.47195	2.07162	1.07417	2	2	0	0	6	2	26.5104	2.80063	0	0	4.19304	12.7707	5.59173	35.3535	3.73485	0	0	5.59173	17.0307
1	3.53151	1	2	4	1444.54	37.6881	51.9175	13.638	10.7164	18.2005	4.40098	2.27282	1.42608	3	2	0	0	10	3	21.0587	16.8038	8.48101	0	9.85443	0	13.8186	29.5301	23.5636	11.8927	0	11.3336	0
2	5.50685	1	2	4	4593.71	39.8898	47.124	15.9536	12.0351	18.2868	5.87893	9.33659	2.03247	5	5	0	1	9	3	61.809	28.0063	0	139.462	31.4494	30.3608	13.8679	27.2553	12.3497	0	61.4971	10.6528	13.3879
1	4.53151	1	2	4	2486.93	48.8939	35.5302	17.7944	24.9315	18.7732	4.11114	2.90937	1.0814	2	3	0	0	8	3	6.96203	12.5158	30.9072	0	13.538	14.5823	11.0269	5.67066	10.1943	25.1743	0	8.19668	11.8775
2	2.4274	2	2	4	1485.28	44.0071	41.5263	16.2238	17.2201	17.8165	4.38706	1.73512	1.16821	2	1	0	0	9	3	0	7.30364	3.64494	22.7666	1.54114	1.12405	2.10182	0	9.96078	4.971	31.0494	0.127318	1.53299
2	5.96164	2	2	4	919.864	41.2413	45.2364	16.3619	16.1079	16.1811	4.40731	0.902242	0.980843	1	1	1	0	9	3	0	8.4019	2.1693	0	0	3.47823	0	0	18.5019	4.77704	0	0	7.65945
2	5.63562	2	2	5	1277.53	39.5096	46.2333	17.1526	10.5508	19.1631	4.55497	4.35477	3.40874	5	5	0	0	8	3	6.96203	19.1857	6.41772	65.3085	7.8481	0.833591	12.4439	11.0389	30.4206	10.1759	103.553	12.4439	1.32173
1	4.24658	2	2	4	1348.98	53.1109	30.5556	18.2419	18.1077	23.0802	6.7404	1.3756	1.02774	1	1	0	0	9	3	6.96203	6.30142	5.75949	4.29279	6.39241	0	9.59887	10.4542	9.46226	8.64849	6.44608	4.32424	0
2	3.92877	2	2	5	1107.98	33.9812	53.0729	16.2622	13.3607	14.4299	3.22611	1.26002	1.14075	2	1	0	0	8	3	9.25633	15.5095	7.78481	0	0	0	0	16.9226	28.3548	14.2324	0	0	0
2	4	2	2	4	1378.57	45.7273	38.9759	17.7164	9.71285	24.6829	5.19257	2.89415	2.09939	5	3	0	0	10	3	12.5863	11.9027	9.46203	36.6582	6.32278	1.25475	9.29058	18.4941	17.4896	13.9033	53.8649	0	1.8437
2	3.78904	2	2	5	1507.43	44.564	39.5398	18.3661	14.3584	18.8651	5.67101	3.21231	2.14292	5	3	0	0	7	2	6.96203	7.47468	21.9873	41.9388	6.56646	2.53165	8.82379	9.35534	10.0442	29.5459	56.3559	4.06107	3.40194
1	5.73699	2	2	5	1860.89	41.343	44.5665	16.4298	12.5851	18.1916	4.38457	3.27443	1.73639	4	4	0	0	8	3	12.5863	16.8038	16.0696	0	9.91139	0	10.7889	13.7006	18.2915	17.4923	0	10.7889	0
1	4.69315	2	2	5	1426.73	30.3418	53.0321	19.9402	10.5815	10.1023	6.34335	2.61576	1.83339	4	3	0	0	9	3	10.4051	22.4051	19.3987	10.732	6.63291	3.37553	9.41724	14.7728	31.8101	27.5418	15.237	0	4.79249
2	1.6274	2	2	5	740.733	41.8808	45.2189	15.1666	12.2184	19.3282	5.24449	1.22797	1.65777	4	1	1	0	9	3	0	0.531646	0	23.2437	7.32278	0	20.0252	0	1.45386	0	63.5632	11.7174	0
2	5.72329	2	2	4	1163.63	43.1533	43.6645	15.9105	14.4361	20.5792	4.73169	2.0404	1.75967	4	2	0	0	9	3	0	11.2025	28.288	0	13.7468	2.22785	23.9305	0	19.5014	49.2437	0	4.86983	3.87824
2	4.76438	2	2	4	1823.09	36.4897	54.5474	12.3711	10.256	16.3592	4.36742	1.98813	1.09053	2	2	0	0	10	3	0	30.3932	11.2089	0	5.16139	1.68776	5.73485	0	33.77	12.4542	0	1.44514	1.87528
1	3.33151	2	2	5	1135.38	45.085	34.1893	22.3105	12.4116	21.804	5.52446	1.37253	1.20887	2	1	0	0	11	3	0	13.1208	7.48734	5.36599	9.55696	0	17.0506	0	23.4088	13.3582	9.57347	10.2755	0
2	3.51233	2	2	5	1399.94	44.7216	32.8319	24.4973	14.0389	20.6006	4.37294	5.47141	3.75116	5	5	0	0	7	2	6.96203	7.1875	31.8386	102.772	9.22785	1.11392	13.3522	10.0737	10.3999	46.0687	148.706	4.48736	1.61179
1	3.72055	2	2	4	1199.67	37.4602	52.0095	13.7792	10.6051	18.0148	3.66364	2.24243	1.68582	4	2	0	0	8	3	13.9241	7.71915	12.6076	0	4.34177	13.2915	7.33106	23.5107	13.0337	21.2879	0	3.74034	22.4426
2	5.27123	2	2	4	1492.81	43.8747	43.4707	15.3702	19.3133	17.2253	2.97686	2.43172	1.67682	4	2	0	0	7	2	23.0759	8.64557	7.00633	0	7.63291	24.702	10.3573	31.3125	11.7314	9.5071	0	3.34939	33.5189
2	4	2	2	5	1901.13	35.8445	50.1267	17.0742	11.2337	14.855	5.09445	3.72445	1.95907	4	4	0	0	11	3	0	8.97468	5.75949	25.1582	1.91614	0	2.04163	0	9.56246	6.1367	26.8059	2.04163	0
1	4.60274	3	2	5	1189.04	51.8523	40.223	10.4368	16.2564	25.081	5.43609	1.58458	1.33266	3	1	1	0	8	3	10.069	0	0	0	10.0032	17.7911	17.0414	17.1536	0	0	0	10.4588	30.309
1	2.19452	2	2	4	1046.26	26.5974	63.8639	13.5277	11.5424	10.4884	2.34832	1.29126	1.23416	2	1	0	0	6	2	0	0.936709	17.0253	0	9.81329	3.86835	18.9993	0	1.81354	32.9623	0	5.09752	7.48943
2	5.29863	2	2	5	2473.68	53.7221	30.3655	17.8455	19.0778	23.6543	4.61157	1.93586	0.782582	1	2	0	0	7	2	0	10.5285	27.6139	0	11.8196	0	9.67881	0	8.62153	22.6124	0	4.35352	0
1	2.22466	2	2	4	1235.27	39.8672	46.5013	16.5364	14.1641	16.0417	5.36555	1.55641	1.25998	2	1	0	0	6	2	13.8734	10.1741	10.5063	0	3.96361	0	6.49968	22.7502	16.6838	17.2287	0	0	0
1	4.73699	2	2	4	1918.72	30.6687	55.7737	17.0428	7.3591	14.3639	5.40192	2.969	1.54738	3	3	0	0	8	3	0	13.9256	30.6392	0	26.6883	0	28.1755	0	14.7016	32.3466	0	6.45294	0
1	2.06849	2	2	5	1279.42	41.9018	49.6389	10.9138	11.5412	17.6895	7.86199	0.948441	0.741308	1	1	0	0	6	2	6.96203	2.10759	0	0	3.51899	0.281646	5.57145	11.0227	3.33686	0	0	5.57145	0.445917
2	5.8137	2	2	5	1816.84	36.0895	48.8902	18.0741	10.6792	16.4573	4.02052	4.09584	2.25438	5	4	0	0	6	2	6.96203	19.8481	8.36266	65.3085	18.8608	1.39557	21.0284	7.76214	22.1292	9.32375	72.8142	12.6311	1.55596
2	3.18356	2	2	4	1325.58	43.346	36.6049	22.3381	17.2949	17.9216	4.02906	1.82169	1.37426	3	1	0	0	5	2	25.0705	6.30617	20.3797	0	3.32278	1.67089	5.07761	38.3107	9.63658	31.1427	0	5.07761	2.55331
2	2.49863	1	2	5	1422.41	19.9983	62.4843	21.5157	5.47275	7.26734	3.19611	4.48199	3.15099	5	5	0	0	8	3	12.5863	19.6234	6.20253	60.9778	0	0	0	17.9241	27.9456	8.83299	86.8382	0	0
2	5.16164	1	2	4	1631.13	39.2095	49.9211	13.9889	11.12	19.7105	4.91511	1.21803	0.746741	1	1	0	0	6	2	0	14.0222	7.87816	3.82911	2.27848	0.140823	2.82956	0	17.4136	9.78359	4.75523	0	0.174882
2	5.61096	1	2	4	2241.28	49.56	39.6434	13.2735	21.0775	18.6214	4.06595	1.86719	0.73493	1	1	0	0	10	3	13.9241	7.00158	20.2448	0	14.9367	0	13.4996	12.5844	6.32794	18.297	0	13.4996	0
1	4.71507	1	2	3	1865.38	27.4316	60.7754	15.2093	9.51986	11.8899	3.78499	2.62512	1.28935	3	3	0	0	11	3	6.96203	27.6266	22.1788	0	15.0807	0	16.3763	7.56015	30.0001	24.0842	0	8.74744	0
2	3.97808	1	2	4	1590.37	32.5013	53.8271	17.0356	10.9993	14.0813	3.01493	3.05944	1.7854	4	3	0	0	6	2	6.96203	22.4193	48.2405	0	5.31646	2.46414	6.77155	8.8675	28.5554	61.4437	0	0	3.13856
1	3.45753	1	2	4	1770.56	31.2754	59.31	13.1139	10.0705	14.6378	3.53385	2.28945	1.16881	2	2	0	0	5	2	13.9241	4.35443	0	31.3481	8.86076	0.140823	10.1373	15.9301	4.98176	0	35.8643	10.1373	0.161111
1	4.89863	1	2	5	1402.09	30.6679	57.1849	14.7789	14.2193	11.8674	2.70692	2.55955	1.82553	4	3	0	0	9	3	35.4868	21.2737	4.27848	0	14.0506	3.22943	20.2994	51.2688	30.7348	6.18125	0	15.1788	4.66566
2	3.33425	1	2	4	1312.18	37.1464	43.6095	22.0369	11.5444	17.1426	4.58521	3.66948	2.79648	5	4	0	0	5	2	6.93671	8.4019	19.2658	52.2468	16.8592	6.6962	26.0259	10.7084	12.9702	29.7411	80.6548	18.7592	10.3371
1	3.56438	1	2	4	1174.75	36.0742	51.4261	15.7117	8.41897	12.6612	9.58097	2.5604	2.17953	5	3	0	0	7	2	0	4.31646	0	52.2468	8.63924	1.11392	14.8968	0	7.44295	0	90.0903	2.12812	1.92076
1	5.93425	1	2	3	1573.83	51.4412	25.7912	24.4608	14.5445	27.2133	5.5694	3.05743	1.82576	4	3	0	0	10	3	13.8987	13.4043	42.9304	4.29279	13.3987	1.11392	17.2452	17.8888	17.2523	55.2547	5.52516	17.2452	1.43371
1	4.79452	1	2	4	2234.93	26.1907	62.4313	15.2792	8.24096	11.2779	3.06696	2.8591	1.18084	2	3	0	0	11	3	6.96203	23.4731	11.4778	0	33.837	7.86498	30.6684	6.31007	21.275	10.403	0	14.6064	7.12847
1	2.39452	1	2	4	2076.94	39.1848	48.9184	14.9649	17.0474	14.2532	3.1479	3.34555	1.60388	4	4	0	0	6	2	13.0898	4.2057	15.0886	41.7975	5.73259	3.37553	5.59101	12.7665	4.10182	14.7159	40.7651	2.01387	3.29216
2	2.42192	1	2	4	1276.82	42.6363	47.364	12.9619	17.1676	16.454	4.26711	1.77271	1.38838	3	1	0	0	7	2	0	3.50949	0	32.3576	8.04114	0.140823	12.7571	0	5.56773	0	51.3346	5.2891	0.223412
2	2.68219	1	2	4	575.321	31.8612	50.2805	20.9973	11.5521	10.8576	2.73516	1.83622	3.19164	5	1	1	0	4	2	0	3.29747	3.20886	41.7975	3.47468	0	12.234	0	11.61	11.298	147.164	2.33983	0
2	4.27671	2	2	4	1096.88	33.4624	56.247	13.8041	8.80601	15.5581	4.01584	2.28496	2.08315	5	2	0	0	9	3	0	17.1139	3.92722	31.3481	8.5481	0	15.786	0	31.6048	7.25251	57.8915	10.5965	0
2	3.1863	2	2	5	1939.74	48.4156	36.7958	16.9953	18.0442	19.6212	4.7556	4.15295	1.89188	4	4	0	0	10	3	13.9241	12.8465	14.472	62.6962	9.67722	3.51635	10.1058	14.5407	13.4154	15.113	65.4728	10.1058	3.67207
1	5.01096	2	2	4	2303.07	37.2483	49.5157	16.4334	8.57029	18.0806	4.64771	4.24471	1.84307	4	5	0	0	9	3	0	11.1203	16.9367	0	3.03797	1.11392	2.67202	0	9.78071	14.8965	0	0	0.979741
1	5.25479	1	2	4	1341.45	24.228	53.3184	25.7661	4.73475	12.6631	3.71226	4.07535	3.02997	5	4	0	0	5	2	0	28.0063	35.1646	45.8228	19.1408	0	28.9034	0	42.2906	53.0998	69.1941	19.1072	0
1	3.39452	3	2	5	1554.94	33.8584	47.0862	21.9969	11.3	13.5415	4.40821	2.19594	1.41223	3	2	0	0	6	2	0	13.2305	17.8002	0	11.6329	17.0506	15.1543	0	17.2355	23.1885	0	9.81157	22.2121
1	3.40548	4	2	4	2520.84	42.6973	43.831	15.9479	13.8217	16.8796	5.68663	5.00512	1.80524	4	5	0	0	11	3	13.9241	23.7176	6.41772	65.3085	32.1835	0.281646	25.8613	11.1888	19.0584	5.157	52.4791	22.5657	0.226318
2	3.93973	4	2	4	1553.42	29.1471	56.201	18.1858	8.56729	12.1194	4.17374	5.67332	3.50358	5	5	0	0	9	3	17.0311	20.7099	4.33861	107.928	16.0601	1.25475	20.9423	22.2084	27.0055	5.6575	140.737	16.1596	1.63618
1	3.4	4	2	5	2309.72	45.2455	44.9879	12.6555	15.1181	15.6099	10.041	3.8092	1.6492	4	4	0	0	8	3	6.96203	14.9494	26.0158	52.2468	11.5585	6.02741	10.1369	6.10573	13.1107	22.816	45.8208	2.70595	5.28607
1	5.0274	4	2	5	2365.23	46.9306	31.6287	23.137	19.0846	17.8246	4.9641	2.55681	1.081	2	3	0	0	8	3	41.6203	17.6384	15.8386	0	12.6076	0	10.7975	35.6446	15.106	13.5646	0	5.63723	0
1	5.61918	4	2	5	2263.34	34.5805	55.322	13.6314	10.6124	13.1177	6.72788	2.44594	1.08068	2	2	0	0	8	3	0	10.2075	27.8861	0	13.7184	10.0752	12.2776	0	9.13554	24.9575	0	2.62688	9.01714
1	4.02466	4	2	4	1416.08	44.635	47.5901	10.752	15.2098	14.0257	10.0845	1.62485	1.17794	2	1	0	0	7	2	21.0587	6.30142	0	0	18.106	1.33924	25.8999	30.1236	9.01394	0	0	25.8999	1.91573
2	2.48219	4	2	5	1600.4	21.3095	61.0907	19.6094	5.76172	7.7996	2.636	3.08221	1.9259	4	3	0	0	8	3	0	2.12658	7.48734	68.7342	10.9019	0	13.7986	0	2.69163	9.4768	86.9975	0	0
1	3.23836	4	2	4	1292.48	36.5172	48.1431	18.3459	12.9749	15.8653	3.68349	1.27296	1.01832	1	1	0	0	10	3	0	9.80222	4.60759	0	10.8861	2.22785	17.0612	0	15.3625	7.22126	0	17.0612	3.4916
1	5.21644	4	2	4	3163.68	41.4565	42.9946	18.252	16.5608	16.5623	4.01078	5.18277	1.48548	3	5	0	0	10	3	20.8608	31.7532	65.4332	0	15.2646	0.556962	9.7736	13.3567	20.3309	41.8956	0	9.7736	0.356612
1	4.29589	4	2	4	1951.67	28.6968	59.3653	13.5699	5.83233	12.8078	3.72371	2.06289	1.07544	2	2	0	0	10	3	6.96203	5.20253	0	25.5063	10.1101	1.40506	10.4933	7.22591	5.39973	0	26.4731	6.23662	1.45832
2	5.56438	4	2	5	2061.91	47.0422	39.066	16.3358	12.9253	17.965	10.5845	2.77323	1.23828	2	3	0	0	8	3	25.9816	2.80538	8.63924	26.1234	3.86392	9.46835	3.79596	25.5246	2.75604	8.48729	25.6639	0	9.30182
1	2.50411	4	2	5	1947.71	30.9932	49.1205	22.4237	10.0772	12.3548	4.02345	7.67567	3.96305	5	5	0	0	8	3	0	7.47468	0	175.655	36.6402	0	38.1062	0	7.77376	0	182.683	27.8828	0
2	4.65205	4	2	4	2912.13	38.0059	53.5174	11.9192	11.1744	15.1946	7.85793	2.43736	0.83697	1	2	0	0	7	2	0	24.4473	4.27848	0	10.8892	1.33671	7.57442	0	17.0052	2.97606	0	4.72163	0.929798
2	5.50411	4	2	4	1664.9	33.1571	54.8311	15.4376	13.3575	7.76566	6.55351	3.09707	1.71511	4	3	0	0	6	2	6.96203	15.4082	17.2405	36.5728	16.2025	1.48734	19.7133	8.47054	18.7468	20.9761	44.4973	12.3824	1.80962
2	5.06849	4	2	4	2511.04	31.2889	51.4266	20.5291	12.11	13.0579	3.08292	4.46815	1.7794	4	5	0	0	6	2	24.4638	18.6867	63.3038	0	0	2.22785	0	19.7347	15.0744	51.0667	0	0	1.79719
1	3.74247	4	2	4	2353.17	41.8475	46.2461	14.7291	18.072	13.5009	5.90256	2.70347	1.14886	2	3	0	0	8	3	0	14.2492	24.3354	0	31.498	2.08398	27.114	0	12.2659	20.9483	0	11.5366	1.79392
1	5.83014	4	2	4	1897.56	43.0235	45.1601	14.6364	14.6789	19.1106	5.39331	3.53917	1.74918	4	4	0	0	10	3	6.96203	12.6076	19.1835	0	22.7753	26.7468	24.3126	7.43194	13.4586	20.4784	0	21.7486	28.5522
2	4.06027	4	2	5	2298.73	45.6195	40.5534	16.2653	18.6485	17.1226	5.80316	3.74445	1.61169	4	4	0	0	11	3	16.1646	12.3655	6.84019	36.5728	28.8718	0	25.4419	14.2442	10.8965	6.02758	32.228	17.7077	0
1	5.63836	4	2	4	2525.13	43.4809	42.977	16.2729	11.2251	18.885	8.93075	3.94123	1.5608	4	4	0	0	11	3	28.5374	21.3521	42.9209	0	15.8275	11.6229	12.6968	22.8925	17.1285	34.4309	0	9.40674	9.32381
2	4.70959	4	2	4	1632.31	42.1736	43.8028	16.7609	13.8488	19.1812	4.95724	2.01649	1.23537	2	2	0	0	7	2	0	17.5388	19.3671	0	3.08544	1.11392	3.82894	0	21.7651	24.034	0	3.82894	1.38235
2	1.79178	4	2	4	2388.81	21.1807	68.5277	12.1497	6.58735	6.05042	3.67081	2.56997	1.07584	2	3	0	1	5	2	6.96203	8.08703	11.8038	31.3481	7.5693	0	6.41855	5.9036	6.85757	10.0093	26.5823	1.30818	0
2	4.93973	4	2	5	2028.26	42.8123	42.7262	17.1532	13.0504	17.0705	6.91936	2.97179	1.46519	3	3	0	0	9	3	24.9494	17.5087	29.5812	0	8.57911	0.556962	8.56802	24.9171	17.4861	29.5429	0	4.47206	0.556242
1	3.31507	4	2	5	2266.03	41.2925	43.2651	17.8553	12.5587	20.0353	5.05026	4.88381	2.15523	5	5	0	0	9	3	6.96203	24.3197	15.5348	78.3703	3.01266	5.9346	2.69307	6.22347	21.7398	13.8868	70.0565	0	5.30504
2	3.56438	4	2	4	763.229	28.9934	60.9196	13.8922	11.2769	12.0144	2.45796	0.957033	1.25393	2	1	1	0	7	2	6.96203	11.212	0	0	3.66772	1.11392	9.73429	18.4775	29.7572	0	0	0	2.9564
1	5.89315	4	2	5	230.615	4.56371	92.3097	8.80706	0.914381	1.30854	1.11341	0.2157	0.997767	1	1	1	0	7	2	0	0.886076	2.13924	0	2.21203	0.563291	19.4297	0	7.78298	18.7903	0	4.00268	4.94775
2	5.70959	4	2	4	1650.6	34.548	48.6083	19.9452	11.0636	13.9865	4.79825	3.35928	1.9019	4	4	0	0	5	2	15.6329	17.7453	47.2378	0	6.69304	0.281646	8.21379	19.1849	21.7772	57.9709	0	0	0.345639
1	5.79178	4	2	4	1722.76	42.0875	41.2384	19.2504	12.8134	19.5684	4.31742	5.51475	3.20112	5	5	0	0	8	3	6.96203	7.00158	12.915	104.494	17.8038	4.58917	20.934	8.18605	8.23256	15.1856	122.865	10.4186	5.39601
1	5.99452	4	2	5	1866.22	36.7821	47.1361	18.4727	13.7062	14.9804	2.9629	4.08757	2.19029	5	4	0	0	11	3	0	0.202532	30.6266	62.6962	5.09019	0	5.52501	0	0.219832	33.2428	68.0519	0.915396	0
1	5.69041	4	2	4	1411.76	35.9223	46.5462	20.4518	13.9546	14.8301	4.46969	3.61824	2.56293	5	4	0	0	9	3	0	7.00158	7.08228	62.6962	0.721519	2.22785	1.03526	0	10.0461	10.1619	89.9588	1.03526	3.1966
1	5.8274	4	2	4	1874.33	39.4973	45.2525	18.0773	11.3323	18.0649	4.86088	4.10559	2.07306	5	4	0	0	7	2	6.96203	6.79272	23.5886	68.7342	5.25316	1.61835	5.67725	7.52406	7.34109	25.4929	74.283	0	1.749
1	5.56986	4	2	5	1888.54	25.2641	61.2696	17.319	11.7251	8.8056	2.02013	3.13813	1.58733	4	3	0	0	9	3	18.8861	5.87184	6.41772	31.3481	12.1867	9.4128	13.0714	20.2572	6.29812	6.88364	33.6239	3.18555	10.0962
1	4.45479	4	2	5	1726.61	45.8456	43.8715	12.9223	13.9516	22.849	5.141	1.39348	0.807061	1	1	0	0	7	2	0	10.7484	13.0854	0	0	4.87975	0	0	12.6099	15.3517	0	0	5.72485
2	5.36164	4	2	4	2331.08	30.4059	60.2414	13.1163	8.74269	13.3278	4.30919	2.16961	0.845624	1	2	0	0	11	3	6.96203	4.11392	8.96835	0	9.4193	26.807	8.18512	6.04981	3.57489	7.79325	0	2.32643	23.2945
2	3.92603	4	2	4	2026.14	51.765	30.6498	18.7181	17.7196	24.7482	4.5312	2.90567	1.43409	3	3	0	0	5	2	25.1726	17.4066	45.5371	0	0	0	0	25.1664	17.4024	45.5258	0	0	0
2	4.89315	3	2	5	1519.08	48.5378	36.195	17.2676	13.1096	24.212	5.13515	1.74934	1.15158	2	1	0	0	4	2	13.8734	7.50475	10.038	0	10.2816	0	13.7102	18.4997	10.0073	13.3853	0	3.84003	0
1	5.45753	3	2	4	1376.94	48.3334	38.342	15.7188	15.9132	16.9046	8.66107	2.11651	1.54234	3	2	0	0	9	3	6.96203	11.3356	0	27.8924	6.18354	3.37553	9.09672	10.242	16.676	0	41.033	9.09672	4.9658
2	3.4137	3	2	4	1099.76	37.5449	44.931	20.3461	9.76747	16.1267	7.6794	2.53662	2.30652	5	2	0	0	10	3	0	4.83096	7.73418	46.4873	9.82753	4.17722	18.1012	0	8.8981	14.2455	85.6246	3.41274	7.69397
2	3.30411	3	2	4	1711.29	36.9639	50.1839	15.9852	14.7123	13.3903	2.73811	3.50362	2.04735	5	4	0	0	8	3	0	12.3333	4.27848	45.8228	16.4051	5.0327	19.4185	0	14.5989	5.0644	54.24	16.9013	5.95716
1	5.81644	3	2	5	2107.53	52.4924	35.7567	14.0183	16.8447	20.9256	8.63676	2.54642	1.20996	2	2	0	0	8	3	1.73418	16.6464	26.9177	0	20.6392	2.22785	19.8373	1.6668	15.9996	25.8718	0	11.8075	2.14129
1	1.93699	3	2	5	1271.52	44.5698	43.9727	13.942	12.5902	20.1477	6.18411	1.37322	1.07998	2	1	0	0	4	2	0	2.71044	27.412	0	6.16772	1.11392	9.82573	0	4.31798	43.6698	0	3.77602	1.77458
2	2.94521	3	2	4	1057.46	48.9842	39.4676	14.0308	17.397	22.3766	5.41121	1.65807	1.56117	4	1	0	0	7	2	0	12.5704	11.0839	3.21959	4.51266	1.67747	8.64436	0	24.0796	21.232	6.16739	8.64436	3.21333
2	2.06027	4	5	5	1409.45	30.0674	55.2195	16.6952	14.2242	8.28002	1.91817	3.4796	2.46877	5	4	0	0	8	3	6.96203	1.40506	4.67089	52.2468	29.4858	1.25475	42.3766	10.0057	2.01934	6.71294	75.0885	34.0536	1.80331
1	4.62192	4	5	5	1312.62	27.5195	58.1105	18.0001	14.2197	8.20499	2.7448	4.44225	3.38426	5	5	0	0	6	2	0	9.83703	6.41772	104.494	3.66772	0.697785	5.66005	0	15.1806	9.90386	161.255	0	1.07683
2	5.35068	4	5	5	1666.74	28.9613	52.9097	21.4349	13.8752	9.98036	2.8659	2.48968	1.49374	3	2	0	0	7	2	21.3608	7.71123	35.557	0	0	1.53639	0	25.9604	9.37171	43.2135	0	0	1.86723
2	5.72329	4	5	4	1502.09	45.5875	45.3564	11.8886	16.6687	20.5725	3.72133	1.54507	1.02862	1	1	0	0	12	3	6.96203	8.70886	9.93671	0	11.6487	0.281646	15.7089	9.38865	11.7443	13.4002	0	6.23492	0.379814
1	4.60274	3	5	4	1306.02	40.6101	46.9612	15.3614	16.9098	16.9632	3.02318	2.01275	1.54113	3	2	0	0	9	3	14.0967	14.0032	0	0	9.86076	3.34177	15.294	21.8639	21.7189	0	0	8.93296	5.18308
1	3.24658	2	5	5	1278.91	40.7838	38.1799	23.4189	14.7869	15.7439	3.75973	4.23931	3.31478	5	5	0	0	8	3	0	4.90585	52.4858	51.7722	9.43671	1.11392	14.9466	0	7.77027	83.131	82.0007	10.1749	1.76432
2	1.5863	2	5	5	1568.74	26.6756	57.7856	19.0011	10.4857	10.0839	3.04046	2.18408	1.41853	3	2	0	0	10	3	22.6266	24.7445	3.20886	3.21959	3.54557	2.67342	4.57822	29.2166	31.9513	4.14344	4.1573	0.241088	3.45205
2	2.48767	2	5	4	1772.59	34.5368	51.3969	17.2764	14.505	12.5597	3.82088	1.82569	0.905841	1	1	0	0	7	2	6.96203	20.3141	5.75949	0	6.56646	3.94747	7.50386	7.9559	23.2141	6.5817	0	0	4.511
2	2.23836	2	5	4	1276.63	40.962	39.0847	22.5086	11.3122	17.4827	5.99299	7.28189	5.61852	5	5	0	0	7	2	10.4152	4.20095	38.2389	156.741	6.83544	4.31435	10.8459	16.5259	6.66568	60.674	248.702	7.75278	6.84561
1	2.01096	2	5	4	1660.65	34.1086	51.9106	16.8704	16.8483	11.91	2.96366	1.73146	1.04264	2	1	0	0	5	2	20.8608	9.81171	11.5759	0	3.86392	0.556962	4.71316	25.4457	11.9682	14.1202	0	0	0.679375
2	2.16986	2	5	4	1073.01	40.7792	39.9981	21.7182	17.5783	15.8828	3.56952	3.27769	3.05467	5	4	0	0	7	2	6.96203	0	12.8354	52.2468	3.86392	0	7.29436	13.143	0	24.2309	98.6322	0	0
1	2.73151	3	5	5	1248.16	42.3864	36.1121	23.7543	19.3058	15.7461	3.21638	3.47405	2.78333	5	4	0	0	6	2	6.96203	8.4019	3.74367	62.6962	2.81013	0	4.56055	11.2987	13.6354	6.0756	101.75	0	0
1	4.48767	3	5	4	2600.77	38.2225	51.3871	13.5458	18.4286	13.7739	2.89897	2.51093	1.0547	2	2	0	0	8	3	9.17722	10.8323	10.3228	0	11.6601	23.6287	9.08165	7.1478	8.43687	8.04004	0	6.82639	18.4035
2	4.46027	2	5	4	1324.11	25.9156	61.0434	16.8533	11.3516	9.78248	2.31677	1.30668	0.98684	1	1	0	0	6	2	8.67089	13.2653	5.3481	0	3.66772	3.34177	5.61093	13.2648	20.2934	8.1816	0	0	5.11229
2	2.46027	2	5	4	1763.92	34.6199	51.1485	17.4355	12.7648	13.6348	4.52976	3.07879	1.74543	4	3	0	0	8	3	0	19.6139	33.7152	5.36599	6.12025	5.06329	7.02835	0	22.5242	38.7177	6.16217	0.977573	5.81456
1	3.83836	2	5	3	1594.33	28.3565	61.768	13.7992	9.39787	14.2617	3.25396	1.79761	0.989511	1	1	0	0	5	2	6.96203	13.5443	20.8439	0	4.70728	0.891139	5.98072	8.84543	17.2084	26.4827	0	0	1.13222
1	5.70685	2	5	4	1544.54	41.3498	46.8365	14.7403	13.3181	17.7531	4.68622	1.25945	0.815422	1	1	0	0	5	2	0	11.3713	9.61287	0	8.41772	1.11392	11.0397	0	14.9133	12.6072	0	0	1.4609
1	2.86849	2	5	4	1920.73	40.9196	49.6731	12.5099	16.2394	16.0499	3.31102	1.41564	0.622491	1	1	0	0	10	3	6.96203	9.13766	2.90981	0	4.43038	3.79241	4.67237	7.3423	9.63677	3.06875	0	4.67237	3.99955
1	5.55616	2	5	4	1102.56	34.8886	50.8828	16.7309	9.61405	13.3953	7.30394	1.16538	1.07329	2	1	0	0	5	2	0	15.2413	7.73418	0	9.83386	0	18.0669	0	28.0014	14.2093	0	11.6715	0
2	5.60274	2	5	4	1099.4	30.7235	49.0855	23.2569	8.03891	15.3692	4.28108	1.49765	1.37206	3	1	0	0	10	3	6.96203	13.5443	3.4557	0	4.08386	1.11392	7.52447	12.8275	24.9552	6.36708	0	7.52447	2.05239
2	2.27671	2	5	4	1603.34	34.0696	51.2203	17.9111	13.2243	14.7334	3.53251	2.38157	1.51232	3	2	0	0	10	3	15.6329	5.60127	9.37975	0	30.0981	0.450633	38.0255	19.7504	7.07656	11.8502	0	16.536	0.569323
2	3.74247	2	5	5	1249.53	49.3514	36.0502	16.8505	18.4301	18.8882	6.45921	1.34513	0.900442	1	1	0	0	8	3	20.8354	1.77215	4.03165	0	5.74684	0.891139	9.31634	33.7769	2.87288	6.5358	0	4.62226	1.44465
1	4.70685	2	5	2	1350.03	47.0907	40.2843	14.9974	16.6895	21.6494	4.03393	1.64533	1.21874	2	1	0	0	6	2	6.96203	12.9304	6.50791	12.943	0.886076	0	1.32951	10.4461	19.4013	9.76477	19.4203	1.32951	0
2	2.51233	2	5	2	869.482	21.41	67.3954	15.4047	7.74306	6.57314	2.17759	1.14755	1.31981	3	1	1	0	8	3	0	3.42827	10.6962	0	0	0.782278	0	0	7.98688	24.9191	0	0	1.82248
2	2.21644	2	5	4	1705.49	50.7352	37.3657	14.1764	21.6443	18.2792	6.40934	1.429	0.708888	1	1	0	0	5	2	15.6329	2.34177	8.22785	0	0	19.2848	0	18.5675	2.78137	9.77238	0	0	22.905
1	3.67945	2	5	4	1606.31	29.7229	53.8198	19.8189	13.2424	12.2943	3.51152	1.83697	1.1436	2	1	0	0	6	2	12.1646	9.34335	11.0338	0	2.61076	2.74177	3.29231	15.3401	11.7825	13.9141	0	0	3.45752
1	1.62466	2	5	4	1719.96	35.1041	53.5913	14.651	13.3051	14.5569	3.9882	2.05192	1.20347	2	2	0	0	6	2	8.67089	8.13088	5.3481	0	22.2785	10.875	26.238	10.2119	9.57597	6.29861	0	19.9767	12.8078
1	2.48493	2	5	3	1192.81	39.3316	49.6864	14.0864	15.8266	15.7049	3.78064	1.70476	1.42919	3	1	0	0	8	3	6.96203	2.12658	5.3481	0	4.15823	1.50823	7.06152	11.8229	3.61137	9.08217	0	7.06152	2.56128
1	2.80274	2	5	4	730.357	37.4651	54.2701	11.6559	15.262	16.1933	4.51998	1.2118	1.65919	4	1	1	0	7	2	13.9241	0	0	0	2.63291	19.8924	7.30236	38.6183	0	0	0	7.30236	55.1715
1	2.49863	1	5	4	1460.82	26.6412	55.6584	21.1771	11.647	9.25176	3.39428	1.87418	1.28296	2	1	0	0	8	3	6.96203	21.0269	21.8038	0	2.94304	0.556962	4.08094	9.65385	29.1568	30.2341	0	0.921503	0.772308
2	4.78082	1	5	4	956.243	35.211	50.3824	17.5536	12.7158	15.577	3.54901	1.70903	1.78724	4	1	0	0	9	3	6.96203	7.00633	26.8196	0	0.443038	0	0.938502	14.7479	14.8417	56.8129	0	0.938502	0
1	5.16986	3	2	5	1694.58	39.1533	43.249	20.2989	17.2952	13.1907	3.96944	2.21289	1.17604	2	2	0	0	7	2	6.96203	5.06516	25.0807	0	11.962	6.44831	14.2989	8.32214	6.0547	29.9805	0	9.68394	7.70807
1	2.34521	3	2	5	1510.56	28.1135	49.9528	24.3706	8.57965	9.50521	3.55699	2.9532	1.95504	4	3	0	0	5	2	13.5932	6.09341	26.9304	0	7.8481	4.6693	10.5242	18.2283	8.17118	36.1133	0	3.54343	6.26147
2	4.44384	3	2	4	1365.29	46.9082	41.107	14.5525	16.9339	19.2137	4.04853	3.71413	2.7204	5	4	0	0	10	3	0	5.14241	52.413	34.3671	3.66456	0.61962	5.43701	0	7.62966	77.7638	50.9896	1.97197	0.919315
2	2.44384	3	2	4	681.722	31.8	47.3407	23.8836	12.2104	11.4328	4.56322	1.0747	1.25373	2	1	1	0	4	2	6.96203	3.90614	14.6835	0	7.85997	0	23.3548	20.6867	11.6065	43.6301	0	8.55676	0
1	5.45205	1	2	5	1094.9	30.9379	51.7426	20.5516	11.9684	11.2741	3.81283	3.13852	2.8665	5	3	1	0	8	3	7.55178	7.95253	6.22785	70.5332	0	0.556962	0	13.9714	14.7128	11.522	130.492	0	1.03042
2	3.67671	1	2	4	1280.41	28.2881	58.8089	15.6085	13.7091	8.52042	1.96411	2.19408	1.71358	4	2	0	0	7	2	18.038	0	22.4604	0	18.9082	0	29.9133	28.5366	0	35.533	0	3.905	0
2	5.84932	1	2	5	1703.18	39.4832	50.8494	12.4566	11.341	18.0347	5.48654	1.44615	0.849084	1	1	0	0	11	3	3.62025	23.9517	4.74684	0	3.5443	0.668354	4.21534	4.30567	28.4865	5.64554	0	0	0.794892
1	5.90959	1	2	3	1159.12	49.4573	35.5116	16.5659	12.7072	25.6772	5.05164	2.82475	2.43697	5	3	1	0	8	3	13.9241	15.0047	4.96835	39.1851	7.4019	0	12.9353	24.3331	26.2217	8.68251	68.4785	5.36988	0
2	5.40548	1	2	5	1678.76	38.0929	46.7692	17.5868	11.0517	15.7307	5.20239	3.48989	2.07885	5	4	0	0	10	3	0	17.1226	17.481	39.1851	12.057	0.891139	14.5482	0	20.6606	21.093	47.2818	8.01872	1.07527
1	4.66027	1	2	5	1538.18	42.9783	43.2344	16.4899	13.7516	19.4829	4.1981	1.32379	0.860621	1	1	0	0	9	3	15.6329	12.8703	7.78481	0	0	0.891139	0	20.587	16.9489	10.2518	0	0	1.17355
1	2.32329	3	2	4	1101.9	41.2743	42.4642	18.9296	13.2543	20.5454	3.14124	2.13921	1.94137	4	2	0	0	9	3	18.7957	10.2677	13.7722	0	18.0949	1.12405	33.2641	34.5524	18.8752	25.3175	0	8.13278	2.06635
2	2.03836	3	2	5	1344.72	40.4441	45.75	16.6637	12.56	18.3548	4.43387	1.56191	0.997906	1	1	0	0	8	3	6.96203	14.9826	16.0823	0	4.22152	0	6.35914	10.4873	22.5692	24.2258	0	6.35914	0
1	2.83836	3	2	4	1233.44	37.1033	46.6083	19.1981	12.4281	16.0952	4.6997	1.70642	1.38346	3	1	0	0	7	2	0	15.9204	10.0127	2.1464	5.32278	0	8.74144	0	26.1456	16.4435	3.52495	1.44478	0
1	3.24932	3	2	5	1174.02	39.0161	44.8689	18.9157	17.8548	13.1862	3.59875	2.16354	1.84284	4	2	0	0	10	3	6.96203	5.37896	28.269	3.21959	9.02532	3.34177	15.5721	12.0122	9.28075	48.7748	5.55503	1.14661	5.76583
2	3.6137	3	2	4	960.817	27.6784	55.1629	20.6226	12.9384	10.3267	2.11033	1.79151	1.86457	4	1	0	0	9	3	13.5932	10.2677	13.7722	0	9.69304	1.12405	20.4353	28.6579	21.6468	29.0351	0	9.327	2.36978
1	3.0411	4	6	4	1040.25	42.6914	51.7099	8.82996	15.3616	17.082	6.43647	0.755224	0.289183	1	1	1	0	8	3	13.9241	0	0	0	0.455696	0	0.887359	27.1137	0	0	0	0.887359	0
1	2.38356	4	6	2	1395.62	49.8376	36.9165	15.5514	17.9773	19.2937	6.28777	1.11723	0.642891	1	1	0	0	8	3	6.96203	8.4019	0	0	13.6899	0	19.8698	10.1049	12.1947	0	0	3.58263	0
2	2.13151	4	6	5	1529.63	32.0744	53.3948	17.3239	17.4079	9.04262	1.90187	2.73431	1.51404	3	3	0	0	10	3	13.9241	2.57595	4.27848	36.5728	8.79114	0.556962	11.6419	18.4392	3.41126	5.66588	48.4323	6.75966	0.73757
1	3.01096	4	6	4	1642.15	30.2115	58.8125	13.138	12.0097	10.9123	2.14975	1.1402	0.560363	1	1	0	0	6	2	6.96203	1.06329	4.27848	0	5.36076	0	6.61266	8.58787	1.3116	5.27763	0	1.47555	0
1	2.28219	4	6	4	1661.97	38.8741	47.9571	16.1748	15.5003	15.6698	3.28329	1.06593	0.654363	1	1	0	0	9	3	0	4.68832	0	0	13.7278	2.41085	16.7317	0	5.7142	0	0	8.21544	2.93839
2	4.40274	4	6	4	1778.05	36.7401	52.4715	14.0816	16.0245	11.9833	4.92482	2.22316	1.26565	2	2	0	0	10	3	25.3165	11.2025	8.55696	0	3.72152	6.22398	4.23973	28.8417	12.7624	9.74849	0	4.23973	7.09065
2	1.24932	4	6	4	1890.7	42.5344	45.2033	15.1022	13.7468	20.0028	4.05292	3.45035	1.70855	4	4	0	0	6	2	6.96203	6.07437	0	73.3165	0	0.563291	0	7.45892	6.5079	0	78.5492	0	0.603494
2	4.92329	4	6	4	1998.61	39.0057	53.6894	10.7372	21.0228	12.5568	3.37769	2.66476	1.3333	3	3	0	0	7	2	5.75949	4.2057	15.5696	0	3.82911	8.03797	3.8809	5.83738	4.26257	15.7802	0	1.66782	8.14667
1	2.58082	1	6	5	1738.05	21.3594	64.3324	17.398	8.22881	7.80813	1.43495	2.48838	1.31756	3	2	0	0	8	3	39.183	1.06329	6.32911	0	5.67089	0	6.60923	45.6665	1.23923	7.37637	0	6.60923	0
1	4	4	6	4	917.917	29.9578	59.1226	13.7504	9.22525	12.7366	5.05703	1.07002	1.1657	2	1	0	0	7	2	6.96203	8.00316	4.74684	0	3.86076	1.81171	8.51985	15.3637	17.6612	10.4752	0	0	3.99804
2	2.31507	3	6	3	1920.38	33.2105	56.0558	14.2481	18.0258	10.3695	2.17059	1.92653	0.89427	1	2	0	0	9	3	21.0587	4.20095	3.37342	0	4.45095	3.8	4.69493	22.213	4.43122	3.55833	0	2.45178	4.00829
1	2.90137	3	6	4	1521.65	26.4176	60.6946	14.7063	14.2887	7.26752	1.11189	1.32599	0.871414	1	1	0	0	7	2	6.96203	9.07437	1.1519	0	2.27532	0	3.02892	9.26792	12.0799	1.53342	0	0.124274	0
2	3.3589	4	4	5	1422.4	42.2707	37.6952	22.389	15.4206	17.4492	3.29217	1.7201	1.20929	2	1	0	0	7	2	0	15.2637	22.2197	0	0	1.11392	0	0	21.737	31.643	0	0	1.58634
1	2.44932	3	2	4	1050.33	32.1985	59.1255	11.7776	13.052	6.24238	8.53032	1.23588	1.19037	2	1	0	0	8	3	0	1.40506	0	0	20.5744	0	39.6791	0	2.70976	0	0	14.6413	0
1	3.63836	1	2	4	1894.32	53.316	32.6849	15.5446	24.6935	18.4159	6.58785	3.03458	1.60194	4	3	0	0	7	2	11.5696	9.06962	4.96203	52.2468	0	3.91878	0	12.3717	9.69835	5.306	55.8687	0	4.19044
2	3.8274	1	2	4	1817.56	39.8416	47.7681	14.8052	13.2763	16.6269	3.70523	2.39723	1.31893	3	2	0	0	1	1	12.5863	7.47468	28.2722	0	11.6582	4.71224	12.9929	14.0272	8.3304	31.5088	0	9.55069	5.2517
1	3.19726	3	4	4	1579.52	37.1396	43.8238	20.4753	14.2837	14.9538	2.56119	4.45378	2.84249	5	5	0	0	8	3	0	10.5024	22.4684	78.3703	14.6456	0	18.7821	0	13.4687	28.8143	100.505	18.7821	0
2	2.66575	3	4	4	1174.55	18.1933	74.0748	12.3596	8.99277	4.58094	2.47	2.26941	1.68014	4	2	0	0	9	3	13.9241	0	8.18354	0	32.1459	1.67722	55.439	24.0135	0	14.1134	0	48.9111	2.89253
2	2.00548	1	4	4	1702.88	29.5258	57.4056	14.4675	11.9692	10.3873	2.51298	1.00143	0.588081	1	1	0	0	5	2	4.17722	1.37131	1.93987	0	0	0	0	4.96895	1.63122	2.30755	0	0	0
2	4	1	4	3	596.466	19.3301	73.0168	12.3046	5.60039	5.27598	1.18991	1.17933	1.60836	4	1	1	0	7	2	6.96203	0.708861	0	0	10.5316	0	35.7662	23.6436	2.40734	0	0	0	0
1	4.60548	1	4	2	1516.97	29.1003	59.9417	14.1806	12.9816	9.71194	1.68349	1.88761	1.0993	2	1	0	0	6	2	6.96203	26.2247	7.77486	0	3.03797	2.06392	4.05668	9.29656	35.0185	10.382	0	0	2.75601
2	3.76438	1	5	5	1732.08	53.337	34.9967	13.8368	11.7431	28.7821	5.15642	2.91348	1.55506	3	3	0	0	9	3	6.96203	5.61076	0	45.8228	14.6123	1.11392	17.0889	8.14199	6.5617	0	53.5891	11.6208	1.30272
1	1.82466	1	5	5	1623.81	43.2769	41.2339	18.0642	12.4039	20.4405	4.53254	4.10447	2.52768	5	4	0	0	10	3	0	5.64478	25.5063	52.2468	27.4367	1.11392	34.2262	0	7.04163	31.8181	65.1758	22.1069	1.38957
2	3.30685	3	5	4	1532.25	30.8966	47.2445	24.6234	10.4438	12.9291	2.68339	4.73257	2.96855	5	5	0	0	7	2	6.96203	15.7373	56.9146	41.2405	4.77215	1.11392	6.30879	9.2038	20.8048	75.2411	54.52	2.5938	1.47261
1	3.30685	1	5	4	1544.35	28.5677	50.8005	23.6204	8.85421	11.9894	2.91516	3.9028	2.40801	5	4	0	0	8	3	6.96203	15.7373	32.2848	41.2405	4.6962	1.11392	6.15977	9.13174	20.6419	42.3464	54.0931	2.57349	1.46108
2	3.48219	3	5	3	1779.83	47.3086	41.8028	12.9571	11.2687	23.3274	6.23683	3.30653	1.61056	4	4	0	0	7	2	13.9241	9.74684	7.78481	52.2468	5.36392	0.281646	6.10473	15.8471	11.093	8.85996	59.4626	6.10473	0.320543
1	2.93699	2	5	4	1265.37	38.2354	42.7504	20.8691	11.4999	15.2412	6.57635	1.59668	1.26183	2	1	0	0	6	2	6.96203	6.64135	21.0601	0	0.797468	0	1.27661	11.145	10.6317	33.7137	0	1.27661	0
1	2.37808	1	5	4	691.963	31.295	49.1587	22.6212	13.9219	11.5245	3.21986	1.24547	1.7999	4	1	1	0	8	3	20.8861	1.77215	5.75949	0	7.59494	0	22.2333	61.1416	5.18777	16.8603	0	0	0
2	2.88767	1	5	5	1214.27	46.1811	34.3087	21.3116	19.325	18.3298	3.68639	1.99009	1.63892	4	2	0	0	7	2	0	11.2025	30.9177	0	0	2.00506	0	0	18.688	51.5767	0	0	3.34483
2	3.39178	4	5	4	1398.13	48.0302	31.4382	22.4947	15.3044	22.5188	7.54168	2.5416	1.81786	4	2	0	0	7	2	6.96203	14.0032	29.5538	8.58558	5.26899	0.837342	7.63385	10.0868	20.2881	42.8183	12.439	0	1.21316
1	5.1726	4	5	5	1474.44	41.9842	42.4902	17.0391	16.9784	16.0499	4.38994	1.94203	1.31713	3	2	0	0	7	2	6.96203	17.4066	4.58047	22.9114	0.664557	1.33671	0.912993	9.56469	23.9139	6.29282	31.4765	0.912993	1.83642
1	2.63014	4	5	5	1108.83	32.2341	57.6149	12.3218	9.29524	15.1197	3.95835	1.01959	0.91952	1	1	0	0	8	3	0	19.2801	4.27848	0	2.70253	0	4.93705	0	35.2213	7.81603	0	0	0
2	3.04658	4	5	4	1237.44	36.428	51.39	15.391	19.0969	8.1939	3.28931	1.56467	1.08665	2	1	0	0	7	2	13.9241	1.77215	12.4051	0	0	0.168987	0	22.7931	2.90093	20.3065	0	0	0.276625
1	3.98082	1	5	4	2016.66	42.5502	40.829	19.1717	15.505	13.9781	8.80379	3.62892	1.79947	4	4	0	0	9	3	13.8734	12.629	28.5728	46.4873	16.2468	0.168987	16.3192	13.9352	12.6852	28.7	46.6944	6.23015	0.16974
2	3.07397	4	5	4	1294.34	29.8511	55.7242	16.1755	9.94333	11.6827	4.72468	1.47041	1.13603	2	1	0	0	8	3	6.96203	9.89563	7.78481	6.43919	0	2.25759	0	10.8956	15.4867	12.1832	10.0773	0	3.53314
1	2.45753	4	5	4	2329.9	49.5736	35.8818	16.7856	18.855	16.6016	9.04799	5.0156	2.15271	5	5	0	0	6	2	19.1312	9.83703	2.87975	104.494	7.08861	2.81013	6.16293	16.6329	8.55244	2.50369	90.8481	6.16293	2.44316
2	4.57534	1	5	4	1750.37	32.4769	52.0566	18.7172	11.3151	12.9959	4.09769	1.7984	1.02744	1	1	0	0	12	3	17.3671	15.8766	5.94937	0	4.33544	3.13291	5.01725	20.0983	18.3734	6.88498	0	5.01725	3.6256
2	4.22192	4	4	5	1140	46.4108	44.0209	12.3177	21.3179	17.1673	4.04365	1.46285	1.09022	2	1	0	0	8	3	18.481	1.87342	0	0	0	1.25475	0	32.8386	3.32884	0	0	0	2.22954
1	3.13151	4	4	4	1245.08	54.1711	35.3025	12.7316	17.8223	21.0746	5.58447	0.783917	0.452915	1	1	0	0	10	3	6.96203	5.91508	0	0	5.59494	1.11392	9.10247	11.3266	9.62332	0	0	1.60632	1.81226
2	5.19726	4	4	4	942.611	36.5127	44.5732	21.6969	15.1896	13.6998	3.45388	2.3455	2.2931	5	2	0	0	5	2	6.96203	5.9557	8.55696	41.7975	1.96203	1.39557	4.21633	14.9612	12.7986	18.3886	89.8214	4.21633	2.99904
1	6.76164	2	3	4	2112.71	41.2008	44.9472	16.6594	15.9446	16.3982	3.98363	4.67373	2.2122	5	5	0	0	10	3	0	11.2247	4.81374	104.494	6.12658	3.34177	5.87411	0	10.7621	4.61537	100.188	0	3.20406
1	7.31233	2	3	4	2984.13	39.1864	51.2782	12.7389	14.4794	15.7561	5.91851	1.92272	0.644315	1	1	0	0	5	2	0	14.0032	0	0	6.07595	5.01266	4.12438	0	9.50541	0	0	0	3.40261
1	7.82192	2	3	4	2506.26	29.6096	57.2774	16.6917	10.4495	11.0853	4.70603	2.89238	1.06628	2	3	0	0	9	3	6.96203	21.1013	31.1203	0	14.8766	3.34177	12.0237	5.62693	17.0547	25.1524	0	9.37139	2.70092
1	9.56712	2	3	4	1641.02	39.6794	40.6423	22.2164	14.3168	16.487	4.09137	2.3573	1.43648	3	2	0	0	8	3	0	16.0063	28.0127	0	17.1456	0	21.1641	0	19.7579	34.5782	0	5.95705	0
1	9.21918	2	3	5	1428.81	22.1086	61.201	20.5132	9.44084	5.93139	4.82419	2.20597	1.54392	3	2	0	0	7	2	6.96203	24.6171	5.75949	6.43919	7.24684	4.64803	10.2739	9.87012	34.8998	8.16528	9.12889	0	6.58955
1	6.60274	2	3	4	2345.43	38.3601	47.2756	16.9145	15.6763	15.527	3.49648	2.44303	1.04161	2	2	0	0	6	2	0	14.6163	29.462	0	2.57911	12.2532	2.22746	0	12.6234	25.445	0	2.22746	10.5825
1	9.74247	2	3	5	2720.67	35.3353	55.7138	12.2943	14.65	13.3926	3.3797	2.99698	1.10685	2	3	0	0	10	3	6.96203	13.3291	13.481	0	21.1297	22.0222	15.7319	5.18349	9.92403	10.0371	0	7.7399	16.3963
1	6.12877	2	3	4	1767.44	29.4007	60.3251	14.1554	8.01374	13.4049	3.70108	2.25406	1.16103	2	2	0	0	5	2	6.96203	16.7458	4.27848	0	3.91614	9.01758	4.48823	7.97908	19.1921	4.90351	0	4.48823	10.3349
2	6.42192	2	3	4	1543.09	44.8981	38.1703	19.3148	10.964	19.8699	6.63842	2.35757	1.39458	3	2	0	0	9	3	6.96203	7.00158	22.2405	0	11.2532	1.67089	14.7722	9.13915	9.19108	29.1954	0	1.67828	2.1934
2	6.91233	2	3	4	1789.94	28.9666	55.1731	19.3068	11.5258	10.5594	3.24649	2.55593	1.42794	3	3	0	0	9	3	6.96203	25.0158	25.6329	0	3.86076	2.22785	4.36915	7.87879	28.3099	29.0083	0	0	2.52121
2	7.53151	2	3	4	2114.78	33.5798	55.5358	14.1693	14.2445	12.1711	4.33239	3.23909	1.53164	3	3	0	0	10	3	20.1381	13.0759	28.481	0	3.10127	17.3165	2.97054	19.2892	12.5248	27.2805	0	2.97054	16.5865
2	7.67671	2	3	4	2100.88	36.5869	44.258	21.9204	14.482	14.9776	2.76645	2.38984	1.13754	2	2	0	0	9	3	6.96203	8.74209	35.6013	0	7.62658	4.83228	7.35346	6.7127	8.42902	34.3263	0	0	4.65923
2	7.09315	2	3	4	2470.82	45.574	44.9654	12.3549	15.0177	18.8699	5.12401	5.52083	2.23442	5	5	0	0	6	2	0	15.5236	0	78.3703	11.4161	11.1116	9.35925	0	12.7266	0	64.25	5.00068	9.10961
2	8.32329	2	3	4	1299.38	44.2073	33.1649	24.6987	15.6403	15.4432	9.54643	2.54378	1.95769	4	2	0	0	9	3	6.96203	4.20095	33.5506	19.3176	0	2.78481	0	10.8533	6.54898	52.303	30.1147	0	4.34132
2	9.53973	2	3	4	1416.54	44.9317	38.6334	18.8473	19.0336	15.5793	3.57946	1.60845	0.82486	1	1	0	0	6	2	13.9241	12.6028	11.8038	0	0	1.11392	0	19.9112	18.0219	16.8793	0	0	1.5929
2	9.54247	3	3	4	2378	42.7714	44.9149	15.1265	11.8573	18.5955	6.74516	2.10808	0.886495	1	2	0	0	5	2	0	27.057	11.2405	0	5	3.89503	4.25913	0	23.0478	9.57496	0	4.25913	3.31789
2	9.12055	3	3	4	1259.51	27.3083	48.1625	27.5364	9.32737	11.5779	3.00268	3.57315	2.83693	5	4	0	0	7	2	0	14.0079	35.7975	47.5443	0	0	0	0	22.5286	57.5722	76.4644	0	0
1	6.24658	1	3	3	2043.01	45.4407	41.8007	15.3694	14.616	17.544	9.22695	2.25484	0.996004	1	2	0	0	4	2	6.96203	32.2215	19.7943	0	0	1.11392	0	6.90284	31.9476	19.626	0	0	1.10445
2	8.65753	1	3	3	2755.42	61.7517	30.623	9.53832	17.1708	30.5851	7.42546	2.11709	0.768336	1	2	0	0	5	2	0	22.4051	20.9864	0	0	0.838608	0	0	16.471	15.4281	0	0	0.6165
2	9.49863	1	3	3	1498.57	47.2049	41.886	13.5239	14.5895	16.29	10.9589	1.37428	0.917064	1	1	0	0	5	2	6.96203	0	8.43882	0	0	1.12025	0	9.41067	0	11.4069	0	0	1.51426
2	7.49863	1	3	3	1510.94	33.3941	42.7761	26.6124	7.9362	16.8733	4.00813	2.67683	1.77163	4	3	0	0	9	3	13.9241	0.936709	32.2342	0	10	2.37064	13.4065	18.6672	1.2558	43.2147	0	8.31541	3.17819
2	6.29589	1	3	4	1556.58	48.3616	32.6351	20.9775	17.0614	22.2466	4.26086	2.29361	1.47349	3	2	0	0	8	3	0	8.4019	0	32.1959	3.17722	1.67089	4.13463	0	10.9337	0	41.8978	0.617723	2.17439
2	7.29589	1	3	2	2162.53	52.716	35.9295	13.6647	14.2673	16.7458	14.6906	1.94608	0.899908	1	2	0	0	4	2	0	20.5411	0	0	1.49367	1.67089	1.39912	0	19.2409	0	0	1.39912	1.56512
1	8.38904	1	3	4	1752.41	46.4279	41.0525	15.1932	12.2957	22.6327	6.17602	2.08712	1.191	2	2	0	0	6	2	10.3671	5.20253	0	16.6329	13.2959	0.281646	15.369	11.9835	6.0137	0	19.2263	10.4965	0.325559
1	8.24384	3	3	4	2805.51	50.5014	35.883	15.6145	15.6158	20.0681	7.68828	3.19815	1.13995	2	3	0	0	6	2	0	14.9399	28.3354	0	6.70253	11.2405	4.83937	0	10.7869	20.4588	0	2.88808	8.11588
1	9.37534	3	3	4	1721.3	32.5453	55.6422	14.9027	10.0511	14.8179	3.42643	2.38112	1.38333	3	2	0	0	7	2	12.5863	27.6076	10.5099	0	0	1.11392	0	14.8117	32.4888	12.3682	0	0	1.31087
1	9.72055	3	3	4	2346.97	39.8645	48.9785	14.2318	10.5291	18.8297	5.28066	4.11653	1.75397	4	4	0	0	7	2	0	25.2152	0	67.9209	3.18354	1.11392	2.74767	0	21.7629	0	58.6216	0.322292	0.961412
1	6.53699	3	3	4	2057.55	46.3876	41.3798	14.8168	14.4073	18.7006	7.5244	2.55152	1.13315	2	2	0	0	2	1	6.96203	18.2041	36.5527	0	0	7.94304	0	6.85407	17.9218	35.9859	0	0	7.81987
2	6.07123	3	3	4	1734.57	37.9192	45.8714	19.0756	9.94744	13.7715	10.9154	4.19541	2.29187	5	4	0	0	7	2	6.96203	26.6108	12.731	65.3085	7.25949	0.556962	8.47768	8.1303	31.0762	14.8674	76.2677	0	0.650424
2	6.33699	3	3	4	2764.84	48.3569	36.3307	17.5913	16.9874	17.7571	7.56795	4.73526	1.71267	4	5	0	1	7	2	13.9241	38.1224	17.8195	45.8228	0	7.30802	0	10.2014	27.9301	13.0553	33.5718	0	5.35417
2	6.37534	3	3	4	2586.61	32.8464	51.256	18.9057	8.11583	11.1584	8.28104	2.67739	0.95004	1	3	0	0	4	2	6.96203	28.5127	26.1962	0	6.07595	0.556962	4.75822	5.45213	22.329	20.5149	0	0	0.436171
2	6.27397	3	3	4	1750.48	36.8317	50.7531	15.5857	11.2413	16.0489	3.91595	2.13226	1.2181	2	2	0	0	9	3	0	34.5538	21.2952	0	0	0.556962	0	0	39.9853	24.6426	0	0	0.644511
2	6.51233	3	3	4	1684.24	37.4803	44.8128	20.0352	8.83866	17.9125	3.76905	2.83737	1.69749	4	3	0	0	8	3	13.9241	33.2089	18.9873	0	8.24525	0	9.9166	16.7465	39.9404	22.8362	0	9.9166	0
1	6.7589	1	3	4	1908.83	53.4365	32.7898	15.8894	13.2932	27.3705	6.32624	2.55338	1.22242	2	3	0	0	7	2	6.96203	14.0032	27.6361	5.74367	3	0.556962	3.18359	7.38807	14.8601	29.3273	6.09516	3.18359	0.591046
1	6.32603	1	3	4	1722.48	38.6329	45.387	18.3757	7.82565	19.7145	4.92768	2.42346	1.40696	3	2	0	0	10	3	0	23.4958	25.7468	0	4.8038	0	5.64926	0	27.631	30.2783	0	5.64926	0
1	9.1589	3	3	4	2007.13	25.6473	54.9745	22.5347	8.27983	10.0668	3.48966	2.98804	1.48871	3	3	0	0	6	2	6.96203	34.981	32.6519	4.42722	0	0.556962	0	7.02623	35.3036	32.953	4.46804	0	0.562098
1	9.20822	1	3	4	2544.56	41.6841	49.6658	11.7632	11.1486	19.7815	4.20821	2.72783	1.07202	2	3	0	0	8	3	0	42.7358	10.179	0	2.98259	1.11392	2.37435	0	34.0206	8.1032	0	0.222949	0.886759
1	7.67671	1	3	4	1937.14	25.4802	61.7793	15.5086	9.96806	9.61984	2.22615	2.92875	1.39833	3	3	0	0	6	2	6.96203	49.9446	19.8734	0	0	0	0	7.28011	52.2265	20.7814	0	0	0
1	9.66575	1	3	4	1389.9	20.2327	68.3484	15.6876	9.95754	6.29274	1.32986	2.0101	1.28794	3	2	0	0	2	1	6.96203	42.0095	0	0	0	2.79114	0	10.1465	61.2248	0	0	0	4.06782
1	8.33973	3	3	4	1923.56	31.4834	58.5124	13.1114	11.4195	13.5168	2.84967	2.66998	1.30848	3	3	0	0	8	3	11.5506	30.7516	19.1203	0	4.86076	7.86498	5.11871	12.1636	32.3835	20.1349	0	0	8.28235
2	6.66575	1	3	4	2367.82	48.3034	44.1413	10.3122	13.1712	23.782	6.04625	1.57764	0.573374	1	1	0	0	7	2	6.96203	22.4225	0	0.897152	0.772152	2.22785	0.660568	5.95594	19.1822	0	0.767504	0.660568	1.9059
1	8.8	1	3	4	1467.09	49.4546	39.6726	13.3353	11.9009	19.1981	11.847	2.68793	1.83214	4	3	0	0	7	2	6.96203	23.8054	0	41.2405	0	1.39557	0	9.61258	32.8685	0	56.9414	0	1.92689
1	8.00548	1	3	4	2010.8	38.4257	51.7139	12.6973	10.1932	18.4555	4.59226	2.34692	0.948337	1	2	0	0	8	3	13.9241	31.9773	8.22152	0	0	1.11392	0	14.0268	32.2134	8.28221	0	0	1.12215
2	8.38356	1	3	4	1676.96	38.4581	52.5471	11.8214	10.2935	18.9784	4.11282	1.98718	1.18499	2	2	0	0	7	2	6.96203	36.0095	0	0	0.280063	1.39557	0.338295	8.4096	43.4968	0	0	0.338295	1.68574
1	6.83562	1	3	4	2092.98	43.8679	39.0364	19.5349	15.2542	18.3793	4.88765	2.89337	1.38242	3	3	0	0	6	2	21.3797	14.1983	41.9858	0	3.04589	1.67089	2.94789	20.6919	13.7415	40.635	0	0	1.61713
1	6.6	1	3	4	2629.68	48.0574	41.567	12.9727	21.3741	18.5555	4.96758	6.73574	2.39411	5	5	0	0	7	2	13.9241	28.9499	9.69937	104.494	0	2.81013	0	10.7257	22.3001	7.47142	80.4914	0	2.16464
1	8.68767	3	3	4	2477.6	45.108	32.2521	24.6766	14.9814	18.7478	5.6601	3.45451	1.21671	2	4	0	0	7	2	13.9241	22.4051	54.8038	0	2.77532	3.34177	2.26905	11.3841	18.318	44.8066	0	2.26905	2.73217
1	9.00822	3	3	5	2173.18	39.9147	40.9406	21.7693	12.115	16.3304	4.1265	2.3941	1.10166	2	2	0	0	7	2	0	12.6028	40.1899	0	6.07595	2.22785	5.66345	0	11.7472	37.4614	0	0	2.0766
2	6.03562	3	3	5	2209.22	46.9986	37.2671	18.0863	16.9124	19.6479	5.27675	3.26394	1.37783	3	4	0	0	7	2	6.96203	22.4051	37.6221	6.43919	16.5095	0	15.1376	6.38351	20.5433	34.4958	5.90412	15.1376	0
2	7.10685	1	3	5	2361.09	34.6913	45.2665	22.87	15.249	12.3351	4.6452	5.0562	2.14147	5	5	0	0	7	2	6.96203	29.4161	47.4652	54.3038	0	9.54219	0	5.97289	25.2368	40.7216	46.5886	0	8.18648
2	8.61096	3	3	5	2481.86	49.0263	31.5299	21.4134	17.6022	18.6066	4.48743	3.02835	1.22019	2	3	0	0	8	3	0	23.8149	53.2595	0	3.03797	0	2.47953	0	19.4372	43.4693	0	0	0
2	8.51507	1	3	5	2371.31	50.6619	35.2942	16.2715	15.2403	22.427	5.44529	3.41026	1.55499	3	4	0	0	9	3	29.9051	5.60127	7.32369	19.6203	4.73734	3.34177	4.04677	25.5457	4.78476	6.2561	16.7602	4.04677	2.85464
2	8.49863	3	3	5	1684.36	23.5682	48.1786	31.2622	6.83285	8.27716	3.09525	3.71935	2.20817	5	4	0	0	9	3	0	25.3402	65.4937	0	5.31646	5.56962	6.39366	0	30.4745	78.7638	0	0	6.69812
1	6.55616	3	3	1	1961.65	44.6999	42.8382	15.1385	13.307	20.9631	4.43873	2.32848	1.07485	2	2	0	0	6	2	13.9241	13.3291	25.8951	0	7.72152	0	7.9734	14.3783	13.7639	26.7398	0	0	0
2	6.0137	1	3	5	2059.61	29.6011	54.176	19.6078	13.8676	9.50033	2.35334	8.41828	3.9805	5	5	0	0	6	2	6.96203	25.2057	0	195.926	10.8212	19.1055	10.6427	6.8472	24.79	0	192.694	0.971057	18.7904
1	9.97808	4	3	4	1355.45	42.3763	47.0076	13.0109	14.9861	17.4258	9.99638	1.50917	1.12291	2	1	0	0	3	1	2.2943	8.25686	12.6329	0	13.4256	1.25475	20.0638	3.4287	12.3394	18.8791	0	10.9908	1.87514
2	6.71507	4	3	4	1191.27	36.6587	53.6312	13.1256	15.3744	13.8475	4.3596	1.278	1.0728	2	1	0	0	6	2	11.0759	8.875	0	10.732	0	0	0	18.8336	15.0911	0	18.2487	0	0
2	7.41644	4	3	5	2246.6	52.9737	34.9692	14.2607	22.1492	18.0088	6.88261	2.28544	1.01729	1	2	0	0	5	2	12.4861	21.7049	18.8119	0	2.35364	6.44726	2.12215	11.258	19.5702	16.9617	0	0	5.81315
2	7.97808	4	3	4	1864.35	44.3839	44.9064	13.523	16.0909	16.5173	6.31184	2.43562	1.32187	3	2	0	0	5	2	6.96203	8.60443	16.8513	20.8987	18.575	0.563291	20.182	7.56433	9.34883	18.3091	22.7067	10.3621	0.612023
2	7.19726	4	3	5	2053.23	43.1725	44.1473	15.1173	15.334	18.0747	6.01696	2.7834	1.24847	2	3	0	0	8	3	13.9241	14.1377	28.6881	0	15.4684	6.45886	15.2605	13.7369	13.9477	28.3026	0	10.3651	6.37207
1	9.10137	4	3	1	2036.81	52.1075	37.5282	12.726	13.3275	22.5316	9.89747	1.10858	0.544272	1	1	0	0	6	2	0	15.8051	7.75949	0	0.373418	2.22785	0.37137	0	15.7184	7.71693	0	0.37137	2.21563
1	8.54795	4	3	4	1559.78	47.3776	37.6026	17.3916	15.6019	17.2389	8.44965	2.64538	1.69599	4	3	1	0	6	2	0	4.40348	14.0127	42.0801	10.0443	1.11392	13.0442	0	5.71867	18.1978	54.6482	9.36194	1.44662
1	9.26027	4	3	5	2394.32	38.7076	45.9512	18.2114	12.2274	17.1447	5.29251	3.86454	1.60202	4	4	0	0	7	2	14.0967	19.1076	23.7911	38.0127	3.56962	7.52532	3.01997	11.9261	16.1654	20.1278	32.1595	3.01997	6.36657
2	8.47397	4	3	5	1455.45	38.4074	50.6591	14.0862	12.9721	17.4848	7.60434	1.75512	1.20589	2	1	0	0	5	2	6.96203	6.69937	11.3186	0	16.0823	1.95253	22.3827	9.68949	9.32394	15.7528	0	5.36446	2.71746
2	8.74795	4	3	4	1578.53	44.8847	39.2505	18.3174	14.9549	14.1371	10.2276	1.83871	1.16482	2	1	0	0	6	2	0	10.0047	13.7263	13.8608	6.31329	0.556962	8.10149	0	12.8385	17.6141	17.7867	4.59288	0.714718
1	8.42192	4	3	5	1875.9	37.3307	49.6601	16.1112	8.15672	15.962	10.4438	2.20061	1.17309	2	2	0	0	4	2	6.93671	8.27904	16.6709	11.7405	22.0316	1.11392	23.7903	7.49041	8.93989	18.0016	12.6777	5.74083	1.20284
1	6.76712	4	3	2	1794.97	43.5263	48.3096	11.1826	17.9412	13.9619	8.46459	1.42933	0.796293	1	1	0	0	6	2	13.9241	12.5079	0	0	0	10.6329	0	15.7134	14.1153	0	0	0	11.9993
1	6.88767	4	3	4	2020.61	43.4317	51.1384	8.70191	14.4308	14.3404	11.1991	1.8269	0.686378	1	1	0	0	7	2	20.8861	8.05643	0	0	12.9114	0.422468	12.9435	20.9381	8.07649	0	0	0	0.42352
2	7.63562	4	3	5	2084.81	33.2221	55.3612	14.8752	11.0252	8.5561	8.63195	2.72373	1.20094	2	3	0	0	5	2	6.96203	30.0488	2.59177	0	18.3165	8.4775	17.7966	6.76443	29.1959	2.51821	0	6.10951	8.23689
2	7.70137	4	3	4	1520.35	38.4981	48.01	16.491	15.3875	14.0403	5.15692	1.39962	0.920589	1	1	0	0	8	3	10.4051	11.7769	12.8165	0	0	2.97468	0	13.8632	15.6909	17.076	0	0	3.96332
2	9.89041	4	3	4	2279.96	56.8361	28.2662	16.6636	15.6383	22.0061	11.603	2.42593	1.06402	2	2	0	0	8	3	0	19.6044	25.9937	2.1464	10.7595	1.67089	9.55931	0	17.4176	23.0942	1.90697	5.51066	1.4845
1	8.48219	3	3	4	1353.09	41.3546	48.2927	13.3693	14.4827	17.5179	5.10901	2.68933	1.98755	5	3	1	0	7	2	0	0.405063	0	52.2468	13.7025	2.22785	20.5134	0	0.606401	0	78.2163	0	3.33521
1	7.21918	3	3	4	1664.5	40.2947	48.4101	14.3194	13.3884	17.4825	4.30122	1.88457	1.00004	1	1	0	0	7	2	12.7215	14.9641	8.65823	0	0	8.99578	0	15.4816	18.2108	10.5368	0	0	10.9475
2	6.44658	2	3	4	1395.93	41.9973	38.7635	21.6607	13.8245	14.0153	8.93917	2.18178	1.56296	4	2	0	0	7	2	13.9241	7.35865	30.0063	0	5.94304	0.556962	8.62395	20.2052	10.6781	43.5422	0	8.62395	0.808209
2	7.25753	3	3	4	1568.28	40.9656	44.9135	16.673	13.3823	15.5489	8.17262	1.98648	1.26666	2	2	0	0	7	2	6.96203	12.7785	6.75949	11.0886	14.9082	0	19.256	8.99239	16.5051	8.73079	14.3224	6.29467	0
2	8.65205	3	3	4	1340.81	40.9688	41.9357	19.7138	11.2417	18.9545	4.02265	2.02847	1.51287	3	2	0	0	10	3	0	13.303	17.4494	0	14.9557	0	22.5945	0	20.0977	26.3618	0	3.34662	0
1	9.73151	2	3	5	1824.95	44.0267	40.1975	18.287	14.2811	18.4654	4.52667	2.51369	1.37741	3	2	0	0	6	2	6.96203	15.3165	28.2484	0	11.0949	0.697785	12.3151	7.72766	17.0008	31.355	0	3.65307	0.774522
1	9.84932	3	3	1	1488.61	37.1182	55.0763	10.7139	17.1845	12.2667	4.33089	1.82262	1.22437	2	1	1	0	8	3	13.8228	20.606	0	0	0	14.616	0	18.8095	28.0398	0	0	0	19.8889
2	9.55068	1	3	1	1250.84	28.5471	53.8884	20.751	10.6718	11.9866	6.95363	2.30662	1.84405	4	2	0	0	9	3	6.96203	16.4051	36.3186	0	5.63291	1.11392	9.12204	11.2744	26.5667	58.815	0	9.12204	1.80391
1	9.29315	3	3	1	2687.59	50.3942	37.2172	14.6987	21.6537	17.7656	5.84275	2.37418	0.883387	1	2	0	0	8	3	6.96203	17.7453	35.5633	0	0	1.11392	0	5.24729	13.3746	26.8041	0	0	0.839567
2	8.60548	3	3	4	2340.85	42.5689	44.0566	16.1272	18.9478	13.6435	5.66616	2.9943	1.09119	2	3	0	0	7	2	13.9241	9.46387	18.9873	17.1712	5.79114	8.43882	5.01134	12.0491	8.18952	16.4306	14.859	0	7.3025
1	6.19178	3	3	4	2077.68	41.2389	41.5278	19.8021	11.1231	18.0516	6.18152	5.0551	1.90361	4	5	0	0	7	2	34.8101	7.24288	9.8212	100.81	3.08861	0	3.01124	33.9382	7.06146	9.5752	98.285	0	0
2	8.49863	3	3	4	1196.45	31.8742	47.6023	23.7228	9.93699	14.6094	3.4612	2.01486	1.68403	4	2	0	0	5	2	6.96203	3.93038	23.2658	0	16.7801	3.56456	28.4093	11.787	6.65429	39.39	0	4.50049	6.03494
1	7.14795	3	3	4	2207.96	40.1508	45.2418	17.4369	14.2339	15.2721	5.75547	3.86451	1.75026	4	4	0	0	6	2	0	26.4763	3.87975	54.1108	6.72627	8.43882	6.17086	0	24.29	3.55938	49.6427	3.33729	7.742
2	8.64658	3	3	5	1623.89	42.0324	37.7885	22.5386	15.0653	16.9191	4.81986	4.83032	2.9834	5	5	0	0	9	3	0	15.606	0	111.37	7.72152	1.55949	9.63183	0	19.4669	0	138.923	6.12647	1.94531
1	9.86575	3	3	5	2475.32	30.5891	48.8926	23.5732	10.8702	9.68743	5.94357	6.53048	2.54935	5	5	0	0	6	2	6.96203	28.0291	17.2785	125.392	0.822785	14.6907	0.673312	5.69726	22.9372	14.1396	102.613	0.673312	12.0219
1	6.4274	3	3	4	2217.53	40.5184	45.3154	17.0369	8.92949	19.4686	5.72313	2.48072	1.11869	2	2	0	0	3	1	14.0967	7.47231	26.4747	0	0	19.0063	0	12.8769	6.82572	24.1838	0	0	17.3617
1	6.27397	3	3	4	2694.1	50.109	40.9595	11.4906	10.7087	24.6176	9.94253	2.87017	1.07471	2	3	0	0	6	2	5.75949	5.70253	8.22152	12.9107	9.33544	22.3241	7.01914	4.33046	4.28763	6.18161	9.70732	7.01914	16.785
2	7.36438	3	3	5	1255.26	34.38	49.0958	19.5898	14.0805	13.4955	2.87065	3.54681	2.6503	5	4	0	0	6	2	6.96203	17.4747	6.85127	52.2468	15.1741	0.891139	24.4867	11.2348	28.1993	11.056	84.3119	24.4867	1.43805
1	9.14795	1	3	5	1778.01	28.819	55.8059	18.8627	12.3868	9.89131	3.74467	2.05288	1.16269	2	2	0	0	8	3	12.1646	20.8718	16.7215	0	11.7975	0.563291	13.4405	13.8587	23.7787	19.0504	0	4.26866	0.641742
2	8.95616	1	1	4	1632.92	51.414	37.3429	13.5752	14.3275	18.985	12.376	1.7467	0.93495	1	1	0	0	4	2	6.96203	11.2025	14.8861	0	7.53165	4.24684	9.34302	8.6364	13.8968	18.4662	0	4.63225	5.2682
1	7.76164	1	1	4	1746.71	38.2134	53.1277	11.9789	15.1589	15.2772	3.18142	1.65054	0.818993	1	1	0	0	2	1	6.96203	5.31646	6.54159	0	4.15585	2.22785	4.81951	8.07381	6.16545	7.58624	0	1.82486	2.58362
2	6.07397	1	1	4	1458.98	44.353	40.6214	17.5626	12.9164	21.1016	6.17878	3.82345	2.46491	5	4	0	0	9	3	6.96203	8.4019	29.057	52.2468	4.56962	5.36076	6.34445	9.66607	11.6652	40.3426	72.5394	3.39191	7.44287
2	6.52055	1	3	4	1646.64	44.1626	45.6054	13.0804	13.9713	19.5794	6.74786	1.54671	0.805707	1	1	0	0	5	2	6.96203	2.80063	17.7627	0	0	4.45886	0	8.56445	3.44525	21.851	0	0	5.48514
1	8.39452	1	3	4	1846.08	42.7729	48.4554	11.7991	13.0753	18.9524	7.46264	1.67808	0.908999	1	1	0	0	9	3	0	9.02954	21.8544	0	4.55696	2.22785	5.0002	0	9.90781	23.9801	0	0	2.44454
1	6.6411	3	3	5	1382.49	31.1232	57.7086	14.8164	14.2825	10.5468	2.97396	2.03872	1.51479	3	2	0	0	4	2	17.2405	16.1034	16.8354	0	8.29272	2.22785	12.1506	25.2609	23.5948	24.6674	0	1.35624	3.26426
1	9.6274	3	3	4	1806.1	41.3629	39.6847	21.4453	18.863	15.3991	3.87213	2.40211	1.33399	3	2	0	0	9	3	6.96203	8.69747	20.0802	0	21.5886	1.94751	24.2128	7.8083	9.7547	22.521	0	15.4995	2.18425
2	7.2411	3	3	4	1780.91	41.8014	39.1522	21.5061	19.0995	15.5866	3.88142	2.40211	1.35286	3	2	0	0	7	2	6.96203	8.69747	20.0802	0	21.5886	1.94751	24.5554	7.91876	9.89269	22.8396	0	15.7187	2.21515
2	9.88493	4	1	4	1160.18	41.3373	43.2729	18.0922	11.997	19.9667	5.33577	2.15045	1.85355	4	2	0	0	9	3	0	3.42827	27.4304	0	21.3892	1.39557	37.345	0	5.98566	47.8927	0	30.9413	2.43662
1	9.64384	3	1	4	1486.57	39.4097	36.9277	25.4379	11.958	14.7808	8.47079	2.93608	1.97508	5	3	1	0	8	3	0	8.6308	43.9684	0	30.1345	0	41.0622	0	11.7606	59.9126	0	29.5811	0
1	9.32603	3	1	5	2336.62	47.0133	34.22	20.9042	18.4247	17.9294	7.43585	3.73165	1.59703	4	4	0	0	5	2	17.3418	23.4161	47.9668	0	24.0585	0	20.8566	15.0338	20.2997	41.583	0	18.8197	0
2	7.52603	3	1	4	1329.4	47.4111	35.7836	19.0412	13.45	17.6436	9.97519	1.31614	0.990019	1	1	0	0	10	3	6.96203	4.6931	19.7785	0	3.11709	0.281646	4.74957	10.6082	7.15097	30.1369	0	4.74957	0.429149
1	6.29315	3	1	4	1859.01	39.7297	44.3452	18.696	13.3294	15.1159	7.50344	1.87702	1.00968	1	1	0	0	9	3	6.96203	7.53956	31.3924	0	0	0.281646	0	7.58604	8.21534	34.2062	0	0	0.30689
1	6.57808	4	1	5	1395.32	38.0459	32.3667	31.6078	15.4566	11.1289	7.08187	2.27339	1.6293	4	2	0	0	8	3	0	8.4019	42.1203	0	4.43038	1.39557	6.43176	0	12.1974	61.1477	0	6.43176	2.02601
1	7.21644	4	1	4	1596.24	43.7321	49.2211	10.1345	20.7631	14.8522	5.68588	2.15561	1.2126	2	2	0	0	9	3	6.96203	5.55485	5.75949	0	0	1.66718	0	8.83485	7.04914	7.30883	0	0	2.11566
1	7.04932	3	1	5	2379.96	38.9178	48.0423	16.0403	16.0099	14.9086	3.98307	2.96413	1.24545	2	3	0	0	6	2	6.96203	15.0432	32.2722	0	3.66772	13.4124	3.12168	5.92554	12.8037	27.4676	0	0	11.4156
2	6.46849	3	1	4	2735.59	36.6053	52.5461	14.255	11.1101	17.3756	4.99798	7.42334	2.71361	5	5	0	0	8	3	0	2.91139	24.9256	45.8228	10.3038	13.0633	7.62971	0	2.15582	18.4568	33.9307	0	9.67305
2	9.66027	3	1	5	2390.84	48.3817	35.3169	18.1965	17.7425	22.4019	5.19668	2.60279	0.996635	1	3	0	0	10	3	6.96203	12.3256	6.41772	17.3259	10.9763	5.36076	9.29966	5.89859	10.4429	5.43743	14.6794	6.02594	4.54191
1	7.49315	3	1	4	2302.8	42.1932	46.2318	14.4629	16.6836	15.4269	7.59854	3.37589	1.466	3	4	0	0	3	1	0	23.2718	33.8091	0	0	6.26582	0	0	20.4709	29.74	0	0	5.51169
2	8.06575	3	1	4	1958.8	38.0835	43.5039	21.0799	15.2274	12.782	7.07346	3.08509	1.57499	4	3	0	0	5	2	0	25.7753	28.1013	13.8608	4.10127	3.63291	4.24121	0	26.6548	29.0602	14.3337	0	3.75688
2	6.25753	3	1	5	1541.69	41.9706	41.1388	18.9482	17.8156	16.7729	3.54054	3.37238	2.18746	5	4	0	0	9	3	13.9241	9.81962	14.8323	42.1218	2.14557	12.8165	2.81909	18.295	12.9021	19.4883	55.3444	2.81909	16.8397
1	9.60548	3	1	5	1515.38	41.6902	46.7412	14.5907	14.108	18.3083	4.22833	1.38338	0.912893	1	1	0	0	9	3	0	14.9399	12.3255	0	1.93196	3.9019	2.58249	0	19.9704	16.4758	0	0	5.21575
1	8.5726	3	1	4	3352.61	38.6142	43.2091	20.8203	17.4203	13.2116	4.19823	4.90107	1.33063	3	5	0	0	9	3	13.9241	21.2737	63.7807	0	25.3829	0.556962	15.3363	8.4129	12.8536	38.5363	0	0	0.336516
2	9.0274	3	1	3	1550.39	37.1943	53.5401	12.5849	18.4354	10.8251	4.36889	2.84819	1.83708	4	3	0	0	8	3	0	10.5443	0	0	17.3006	5.34054	22.6039	0	13.7765	0	0	11.3578	6.9776
2	6.45479	3	1	5	1401.99	43.9922	45.0224	13.3309	18.5013	18.0051	4.2039	2.42916	1.73265	4	2	0	0	8	3	27.0696	7.50237	19.6092	0	6.69304	6.7173	9.67034	39.1111	10.8397	28.332	0	6.40117	9.70539
2	9.7863	3	1	4	1823.85	45.8378	45.4357	11.4577	15.7606	20.7256	5.49534	1.40245	0.768952	1	1	0	0	6	2	0	0.700158	8.36709	0	0	5.77145	0	0	0.777623	9.29281	0	0	6.40999
2	7.35068	3	1	4	1673.04	45.3133	41.9362	15.37	14.6371	19.7245	5.95481	3.49248	2.08751	5	4	0	0	6	2	0	12.7041	16.9778	47.0222	0	6.37461	0	0	15.3816	20.556	56.9323	0	7.7181
1	6.44384	3	1	4	2733.79	45.7224	44.1391	12.8957	16.8236	15.6365	8.20661	1.99099	0.728289	1	2	0	0	4	2	0	28.0063	7.59019	5.3307	2.46835	2.50949	1.82896	0	20.7517	5.62406	3.94986	1.82896	1.85945
1	8.10685	3	1	4	1601.06	42.4319	46.0999	14.3483	12.8929	16.6521	8.30546	1.93114	1.21516	2	2	0	0	7	2	13.8228	15.267	16.6566	0	3.28481	3.13291	4.15589	17.4884	19.3156	21.0737	0	4.15589	3.96371
1	9.85479	1	1	4	1244.29	8.67065	79.007	13.4393	4.23066	2.72482	1.13197	2.37681	1.91017	4	2	0	0	7	2	0	41.7176	0	19.6203	2.46835	1.11392	4.01834	0	67.9139	0	31.9407	4.01834	1.81341
2	7.67123	1	1	4	948.631	25.013	55.6891	21.961	8.5384	11.4682	3.33585	1.97622	2.08323	5	2	1	0	7	2	0	23.4066	29.1899	0	2.33861	0	4.9937	0	49.981	62.3301	0	4.9937	0
1	9.15616	1	1	4	1782.84	43.7976	40.547	18.1765	15.7117	19.0734	4.92308	2.4947	1.39929	3	2	0	0	6	2	0	9.10918	14.1983	36.6582	4.39241	0.782278	4.9906	0	10.3497	16.132	41.6506	0.503374	0.888815
1	9.84384	1	5	3	2593.75	41.4835	48.4065	13.1641	14.2761	17.2328	6.48449	3.0391	1.1717	2	3	0	0	9	3	17.2785	22.3819	23.7131	0	14.8228	2.22785	11.5761	13.494	17.4795	18.5192	0	8.215	1.73988
2	8.77808	1	5	3	3006.72	42.7914	39.6448	20.06	9.03642	22.722	7.07014	8.36034	2.78055	5	5	0	0	8	3	0	28.7207	25.6392	160.736	22.6566	10.3716	15.2639	0	19.3493	17.2733	108.288	11.7845	6.98737
2	9.93699	1	5	4	2852.31	36.6337	50.2181	16.2852	9.62796	17.2179	3.96317	6.36753	2.23746	5	5	0	0	9	3	12.5863	50.7832	101.987	0	17.9051	1.11392	12.7157	8.93848	36.065	72.4289	0	6.45001	0.791081
2	7.34521	1	1	4	2150.79	37.7493	50.5345	14.8922	13.262	15.9811	5.41364	3.25429	1.51307	3	4	0	0	7	2	4.17722	24.2856	24.6329	9.65878	22.4462	2.79114	21.1402	3.93416	22.8725	23.1996	9.09678	1.46041	2.62874
2	7.05205	1	1	5	1327.9	40.4516	42.4541	19.746	14.6197	16.6379	4.06387	2.53268	1.90729	4	2	0	0	10	3	0	24.5427	39.3418	0	5.82437	0.446203	8.88479	0	37.4387	60.0139	0	0	0.68066
2	7.03014	2	1	4	2081.26	46.9609	43.2683	12.5111	9.25279	25.5425	5.78051	2.82339	1.35657	3	3	0	0	5	2	19.2842	8.32911	34.6329	0	5.97152	0.416795	5.81193	18.7689	8.10652	33.7073	0	0	0.405656
2	8.91781	3	1	4	1536.02	40.8929	43.9078	17.9427	13.9972	19.3788	5.77084	2.4962	1.62512	4	2	0	0	10	3	0	4.92722	41.1076	8.58558	4.77215	1.12658	6.29334	0	6.49783	54.2112	11.3223	4.4237	1.4857
2	9.12055	3	1	4	1847.97	31.4571	53.7467	17.7962	11.1856	13.6165	2.99281	4.87205	2.63643	5	5	0	0	12	3	24.3038	20.0469	20.8945	78.3703	10.7342	1.11392	11.7662	26.6404	21.9743	22.9034	85.905	0	1.22102
2	8.8411	3	1	4	1344.64	34.7732	43.3914	23.7597	12.6675	13.9198	5.13828	1.6336	1.2149	2	1	0	0	8	3	6.96203	6.93671	11.519	0	1.41772	7.31013	2.13574	10.488	10.4499	17.3529	0	0	11.0124
1	8.79726	3	1	5	1741.13	38.9753	45.8777	18.0042	16.7259	13.3425	4.71567	2.64364	1.51834	3	3	0	0	7	2	6.96203	16.8038	30.7278	0	12.1899	3.34177	14.1817	8.09964	19.5496	35.7489	0	6.99514	3.88783
2	9.04658	2	1	2	1418.47	38.8848	49.5346	14.674	19.0133	13.7325	3.11469	1.4226	0.847815	1	1	0	0	4	2	24.3038	15.3165	0	0	1.23418	3.34177	1.76246	34.7069	21.8726	0	0	1.76246	4.77221
2	9.86027	3	1	4	2302.29	46.9956	41.455	14.1389	17.5572	19.1699	4.44341	2.09136	0.908383	1	2	0	0	7	2	12.1392	17.6851	17.4699	0	1.77215	1.11392	1.55921	10.6806	15.5601	15.3707	0	1.55921	0.980074
2	9.89041	3	1	4	1417.09	29.8486	55.4305	18.1822	10.4803	11.9802	3.75292	4.61281	3.25513	5	5	0	0	5	2	0	20.0823	0	104.494	4.21519	4.8038	6.02536	0	28.7064	0	149.368	0	6.86674
1	7.74521	1	1	4	1645.54	41.6469	33.6404	26.8127	16.9964	17.5955	3.98737	3.0722	1.86698	4	3	0	0	6	2	6.96203	8.4019	61.4209	0	0	5.01266	0	8.57017	10.3426	75.6083	0	0	6.17052
1	7.80274	1	1	4	2084.23	38.7352	51.5852	12.9396	13.1203	18.2378	4.35691	3.40362	1.63303	4	4	0	0	4	2	0	37.8085	15.438	0	3.89873	0	3.78913	0	36.7457	15.004	0	0	0
1	7.1863	1	1	3	1891.52	25.7402	63.3234	14.8964	11.6724	8.57376	2.80912	4.63719	2.21895	5	5	0	0	9	3	13.9241	25.1187	0	78.3703	13.2722	7.51713	14.2132	14.9113	26.8997	0	83.9271	0.881124	8.05013
1	6.7726	1	1	5	1251.25	40.9327	47.4429	14.6347	13.2993	16.816	7.28629	1.42049	1.13525	2	1	0	0	7	2	0	0	4.09177	0	0	6.50844	0	0	0	6.62412	0	0	10.5364
1	8.69041	3	1	2	2949.28	40.1421	45.1213	17.5558	18.4202	14.5527	3.79409	4.05089	1.29892	3	4	0	0	3	1	6.96203	23.0613	51.0127	0	4.27848	30.1519	2.93857	4.7817	15.8391	35.0369	0	2.93857	20.7091
1	7.9589	2	1	4	1478.33	36.3558	39.0643	27.0193	15.092	13.6607	5.46108	2.08371	1.26069	2	2	0	0	8	3	6.96203	8.93354	18.6181	14.4525	0.53481	2.78481	0.732811	9.53955	12.241	25.5111	19.8032	0.732811	3.81582
1	7.16986	1	1	4	1429.6	45.0159	42.8604	14.8005	18.609	17.6181	4.42235	1.1914	0.833378	1	1	0	0	7	2	0	8.4019	5.98418	0	2.81013	3.34177	3.98175	0	11.9049	8.47916	0	0	4.73505
1	6.27945	1	1	4	1264.25	38.4381	46.1488	18.2956	17.0476	16.2996	3.28556	2.20891	1.74721	4	2	0	0	5	2	15.1036	8.4019	18.9794	0	4.31962	9.03797	6.9211	24.1997	13.4619	30.4097	0	6.9211	14.4811
2	7.81096	2	1	4	1651.14	56.7362	26.2168	18.6841	22.2204	23.8032	5.79351	2.15953	1.3079	3	2	0	0	8	3	0	8.4019	47.4889	0	2.70253	1.11392	3.31551	0	10.3076	58.2601	0	0	1.36658
2	6.23288	1	1	3	1453.22	42.2478	50.4419	10.4607	14.8255	18.1605	4.28946	1.03329	0.711032	1	1	0	0	5	2	0	6.85918	0	0	5.26899	1.11392	7.34443	0	9.56099	0	0	0	1.5527
2	6.17534	1	1	3	1748.3	31.4124	60.7729	11.7011	15.8988	11.1452	3.38446	2.06969	1.19619	2	2	0	0	5	2	0	7.61472	17.6519	0	5.33861	25.5401	6.1855	0	8.82268	20.4521	0	3.05425	29.5916
2	6.34795	1	1	4	1651.04	43.1183	31.5743	27.2804	14.6887	20.3732	3.98217	2.58456	1.43217	3	3	0	0	8	3	6.96203	0.936709	44.2278	0	5.31646	15.4367	6.52271	8.54165	1.14924	54.2628	0	0	18.9392
2	6.22466	3	1	5	2646.04	41.45	42.4792	18.7183	18.2934	14.1492	4.9063	5.34881	2.02144	5	5	0	0	9	3	6.96203	31.3911	28.9763	74.7152	10.4367	0.556962	7.98968	5.32968	24.031	22.1824	57.1972	1.25974	0.426375
2	8.94795	1	1	3	3262.45	46.4404	35.6885	20.118	19.5815	18.1704	4.8029	5.27512	1.61692	4	5	0	1	6	2	0	13.0854	85.8861	0	11.2532	2.36867	6.98703	0	8.12469	53.3262	0	1.32824	1.4707
1	9.7863	2	1	4	1113.66	34.0295	48.1009	20.7816	17.6097	10.7355	2.51255	2.10349	1.92113	4	2	1	0	8	3	0	1.40506	0	40.7278	11.731	0.668354	21.3376	0	2.55568	0	74.0801	11.9438	1.21567
1	6.69315	2	1	5	1540.14	35.6118	53.4286	14.2782	11.6448	16.3614	3.41762	3.32838	2.17511	5	4	0	0	10	3	0	15.6371	0	54.9873	19.6392	0	25.8301	0	20.5664	0	72.321	12.245	0
2	8.73425	2	1	4	1612.29	48.6382	29.4846	23.7184	16.9258	21.9761	5.18954	1.9838	1.23043	2	2	0	0	6	2	0	11.8302	34.9494	0	2.53165	2.22785	3.1807	0	14.8631	43.9096	0	3.1807	2.79902
1	7.73699	2	1	1	1218.3	25.9726	55.6489	21.918	8.48066	10.4448	3.3193	3.11697	2.55847	5	3	0	0	4	2	0	14.0032	13.9631	40.7278	3.47468	0.281646	5.77729	0	23.2828	23.2162	67.7175	0	0.468287
1	6.0411	2	1	5	1473.82	42.453	42.8045	17.4315	13.6284	18.0808	6.36106	1.79321	1.2167	2	1	0	0	7	2	0	9.34335	12.3797	0	1.83505	1.11392	2.52211	0	12.8416	17.0149	0	0.904677	1.53099
1	8.55342	4	1	4	1274.76	37.3721	43.9185	21.5009	16.2526	12.5869	5.41593	1.93166	1.51532	3	2	1	0	11	3	6.96203	7.70174	25.7263	0	7.90981	3.37553	12.569	11.0629	12.2384	40.88	0	2.61236	5.36384
1	6.94521	4	1	4	1900.63	43.7375	47.0581	12.1432	21.7816	14.5262	2.60585	1.4666	0.771637	1	1	0	0	10	3	0	7.62922	10.3237	0	13.2911	5.25752	14.1653	0	8.131	11.0027	0	14.1653	5.60332
1	7.52329	4	1	5	2228.25	51.001	35.8332	15.4031	18.3415	20.9429	5.29067	3.69301	1.65736	4	4	0	0	7	2	0	3.73734	76.3386	0	9.30854	8.18734	8.46215	0	3.39752	69.3974	0	4.13542	7.4429
1	8.05753	2	1	4	1938.51	44.1283	38.239	19.7482	19.9574	16.8726	3.82811	1.92853	0.994851	1	2	0	0	9	3	6.96203	5.59494	20.9412	0	12.2516	0.702532	12.8023	7.27496	5.84642	21.8825	0	5.83981	0.734109
2	8.37808	2	1	4	1930.74	44.2511	43.7621	14.7201	18.6599	16.3964	4.06894	2.36729	1.22611	2	2	0	0	6	2	6.96203	7.16561	42.0854	0	0	2.62975	0	7.30424	7.51783	44.1541	0	0	2.75901
1	8.80274	2	1	4	3538.33	48.5544	40.7332	13.2787	22.0134	16.8427	5.69508	2.48606	0.702607	1	2	0	0	7	2	17.3671	14.0032	16.3241	0	0	4.03861	0	9.9424	8.0166	9.34527	0	0	2.31204
2	6.7863	2	1	4	1054.36	32.2263	62.4438	9.22967	8.92799	15.7512	4.62285	1.01007	0.957994	1	1	0	0	5	2	7.04833	4.33544	0	0	0	10.4222	0	13.5413	8.3293	0	0	0	20.0231
2	9.91233	2	1	5	1793.8	35.4258	54.767	13.2273	16.6168	12.3008	2.67504	2.2396	1.24852	2	2	0	0	10	3	7.04833	16.7532	0	27.5791	0	3.69684	0	7.95928	18.9184	0	31.1435	0	4.17462
2	6.64932	2	1	4	1396.4	53.0731	35.3578	13.7767	20.0348	22.1943	7.5338	2.06389	1.47802	3	2	0	0	6	2	6.96203	7.00158	8.22152	8.58558	7.21835	17.6456	10.4711	10.0993	10.1566	11.9263	12.4544	0	25.597
1	9.80274	2	1	4	1799.93	35.7217	51.5795	15.9211	14.9276	13.2863	5.03817	2.73827	1.52132	3	3	0	0	7	2	14.0967	11.2373	8.6519	9.70728	2.44937	13.5962	2.75652	15.8644	12.6465	9.73684	10.9246	2.75652	15.3012
2	7.6	2	1	4	992.14	36.7917	52.0733	14.4941	13.3803	15.3265	3.02383	1.51464	1.52664	3	1	1	0	4	2	0	5.60127	0	0	0	1.9	0	0	11.436	0	0	0	3.87921
1	9.41918	2	1	4	2330.62	58.0105	31.6423	12.3243	21.6939	23.9051	5.88099	2.83775	1.21759	2	3	0	0	8	3	0	24.0079	8.98734	14.2563	6.36709	23.7873	5.5339	0	20.8663	7.81127	12.3908	2.14535	20.6746
1	7.00548	2	1	4	1325.11	35.41	47.6164	19.9478	14.6487	13.3109	4.07635	1.19639	0.902861	1	1	0	0	5	2	0	0.121519	16.443	0	2.58228	0.281646	3.94742	0	0.185761	25.1358	0	0	0.43054
1	8.65753	2	1	4	1883.75	48.4071	37.3467	16.5673	19.4018	19.4261	5.50741	3.0981	1.64464	4	3	0	0	9	3	0	9.84272	28.0759	36.6582	4.41772	0	4.75047	0	10.5841	30.1907	39.4194	2.65428	0
2	8.16986	2	1	4	1270.54	39.3377	49.1437	14.5032	14.6637	15.9407	6.0714	1.3987	1.10087	2	1	0	0	3	1	0	2.65084	14.2278	0	0	0	0	0	4.22627	22.6836	0	0	0
1	7.1863	2	1	4	1737.3	39.8581	47.2162	15.8755	19.0339	14.0892	4.46356	2.95653	1.7018	4	3	0	0	5	2	0	12.6028	18.939	0	0.822785	18.15	0.959345	0	14.6946	22.0823	0	0.959345	21.1624
1	7.18082	4	4	5	2698.82	39.8623	51.1153	12.0712	16.1428	13.9871	6.26076	2.62146	0.889818	1	3	0	0	12	3	6.96203	11.5744	20.8945	3.21959	24.1084	3.47823	18.0949	5.22545	8.68732	15.6827	2.41651	9.18789	2.61064
1	6.07123	2	4	2	2029.42	18.2017	71.5237	14.7434	7.81379	6.19147	2.31437	2.97193	1.46442	3	3	0	0	7	2	14.4177	19.0403	31.481	0	21.4937	1.67089	21.4537	14.3909	19.0049	31.4224	0	9.07801	1.66778
2	8.68219	2	4	4	1715.43	31.9417	53.9579	16.2444	11.4538	12.7156	4.77505	3.03615	1.7783	4	3	0	0	6	2	20.7342	25.0854	32.8074	3.21959	3.06171	0	3.61538	24.4837	29.6218	38.7402	3.80181	3.61538	0
1	6.72329	4	4	4	2841.13	49.5774	36.4567	16.2434	16.4533	21.2411	5.83417	2.39851	0.84421	1	2	0	0	10	3	0	14.4953	17.2785	5.36599	18.2848	3.34177	13.0365	0	10.3347	12.319	3.82579	4.42222	2.38258
2	6.04658	4	4	5	2049.32	39.5842	52.9684	10.7568	18.9646	13.5876	2.93396	1.60545	0.783406	1	1	0	0	7	2	0	8.41139	2.44123	0	12.3544	14.0591	12.2117	0	8.3142	2.41302	0	0	13.8966
1	6.92055	4	4	4	1959.73	35.725	43.3383	23.644	13.9868	14.0542	4.53554	2.2289	0.912833	1	2	0	0	7	2	13.9241	20.2669	22.2303	0	2	0.697785	2.06727	14.3924	20.9485	22.9779	0	2.06727	0.721254
1	7.16164	4	4	4	2837.85	45.2577	41.696	15.6512	16.0659	19.9942	6.11279	5.70209	1.95461	4	5	0	0	10	3	6.96203	10.5024	7.75949	83.5949	9.44304	9.9557	6.74039	4.96946	7.49654	5.53869	59.6696	3.81293	7.10632
2	8.04932	1	4	4	1643.56	42.8264	38.9333	20.6721	11.928	16.5355	5.22298	1.35299	0.689355	1	1	0	0	8	3	6.96203	3.91091	10.0791	0	5.67089	0.697785	6.98921	8.58051	4.8201	12.4222	0	0	0.860001
2	7.99726	4	4	5	2669.64	44.5265	41.671	16.4057	16.1156	19.2052	6.0911	6.45276	2.33468	5	5	0	0	11	3	6.96203	21.0047	7.75949	104.494	4.10127	9.9557	3.11192	5.28258	15.9378	5.88767	79.2867	0	7.55409
2	7.5726	2	4	4	2825.73	42.566	41.8097	18.1455	15.7197	18.3462	4.93515	2.70978	0.966609	1	3	0	1	7	2	0	10.5024	35.5253	0	9.03797	10.8639	6.47893	0	7.52869	25.4665	0	2.20501	7.78787
2	7.76438	4	4	5	1745.97	25.1657	54.0054	24.2032	10.0573	9.4775	2.64644	3.79188	2.17179	5	4	0	0	10	3	0	38.5087	38.0633	0	31.2468	3.13291	36.2521	0	44.6772	44.1604	0	25.7003	3.63475
2	6.9589	2	4	3	1988.36	52.453	35.0799	14.6587	21.3895	22.1867	3.91865	2.66145	1.33851	3	3	0	0	6	2	6.96203	7.00158	39.4873	0	5.94304	0	6.05446	7.09255	7.13285	40.2277	0	2.51463	0
1	8.18356	3	4	4	2821.9	46.2428	38.3476	17.7336	15.571	21.2248	5.11578	2.62352	0.929703	1	3	0	0	7	2	0	10.5024	35.5253	0	4.22785	10.8639	3.03487	0	7.53891	25.5011	0	0.402075	7.79845
1	8.63288	3	4	1	1678.87	35.5879	52.0298	15.6332	12.0272	17.5211	3.72203	2.15442	1.25305	2	2	0	0	7	2	2.06076	23.7416	16.7194	0	8.24051	2.79114	9.94261	2.48642	28.6455	20.1729	0	5.36076	3.36766
2	7.88219	3	4	4	1726.04	35.0843	52.1339	16.0437	5.93004	19.1323	6.26577	2.76789	1.61195	4	3	0	0	8	3	6.96203	9.04404	23.7975	31.3481	5.40032	2.09335	6.33767	8.17045	10.6139	27.9281	36.7893	1.85135	2.45671
1	7.24932	3	4	4	2507.29	36.8494	53.075	13.3895	15.881	13.9453	4.1337	3.48351	1.38935	3	4	0	0	8	3	25.1726	8.4019	41.8703	0	4.39082	4.17722	3.54734	20.3369	6.78789	33.827	0	0	3.37477
2	8.67945	3	4	4	1123.89	32.8988	51.9837	18.5927	14.1868	11.728	3.23559	1.055	0.742954	1	1	0	0	6	2	6.96203	0	7.19937	0	0	1.40823	0	12.548	0	12.9757	0	0	2.53811
1	7.19726	3	4	5	1535.59	31.0093	55.6013	15.831	15.8487	8.88875	3.81434	3.28367	1.99512	5	4	0	0	9	3	35.7975	15.9773	11.7991	31.3481	2.10759	3.71835	2.7802	47.2216	21.0762	15.5645	41.3523	0	4.905
1	8.74247	3	4	4	2499.47	30.8522	57.0795	15.0003	14.7846	11.5469	3.42347	4.13157	1.65298	4	4	0	0	8	3	0	17.4161	27.3165	20.2342	9.25633	4.4557	7.5016	0	14.1145	22.138	16.3984	3.59051	3.61102
2	8.76712	3	4	5	2639.2	36.2625	55.7003	11.5166	18.1215	11.7399	3.61242	2.23634	0.847352	1	2	0	0	10	3	0	13.6429	31.5	0	0	9.54219	0	0	10.4712	24.1769	0	0	7.32382
1	7.91507	3	4	4	2244.21	50.9216	35.9392	15.3845	22.9843	16.5878	8.11417	2.45246	1.15554	2	2	0	0	7	2	25.3165	4.20095	8.98734	18.2444	6.6962	2.50949	6.04404	22.8508	3.79181	8.11204	16.4675	6.04404	2.26509
1	9.77808	3	4	4	2510.77	33.4447	53.3983	15.862	15.5803	12.2279	3.56119	4.61632	1.83861	4	5	0	0	8	3	0	14.8473	16.8101	65.1677	5.82278	3.34177	4.69772	0	11.9785	13.5621	52.5762	3.57435	2.69608
1	7.66301	3	4	4	2432.46	48.446	40.9889	13.1255	18.2033	20.6329	4.92205	1.81218	0.744999	1	1	0	0	11	3	0	22.4051	5.75949	6.93038	1.77215	0	1.47577	0	18.6579	4.79624	5.7713	1.47577	0
2	6.51781	3	4	4	1784.15	33.734	49.4079	19.8792	13.5149	12.549	3.06937	3.9791	2.12309	5	4	0	0	4	2	6.96203	14.0032	28.6203	52.2468	6.11076	2.79114	6.93789	7.90438	15.8986	32.4942	59.3188	1.45872	3.16894
1	9.07671	1	4	4	2190.99	51.9196	40.9671	9.70764	23.3407	18.9584	3.89106	2.31433	1.05629	2	2	0	0	6	2	12.5863	16.8038	3.59494	6.93038	2.00633	0.838608	1.85492	11.6365	15.5357	3.32364	6.40737	1.85492	0.775321
2	7.87671	1	4	3	1979.82	43.1003	49.2662	10.6901	20.2057	15.6761	3.17963	1.34179	0.677732	1	1	0	0	5	2	0	15.4035	13.1044	0	2.43038	3.48892	2.48663	0	15.76	13.4077	0	0	3.56967
1	7.40274	2	4	4	3355.72	46.2949	40.9438	15.2981	18.9485	18.2279	4.42801	9.19603	2.67484	5	5	0	0	6	2	24.3038	3.50079	17.4193	156.741	0	7.10443	0	14.6707	2.11321	10.5149	94.6144	0	4.2885
1	6.99452	2	4	4	2375.77	43.6157	44.8358	14.3746	18.4304	18.5375	4.51168	3.81895	1.60746	4	4	0	0	8	3	0	17.504	38.019	0	9.59082	25.6329	8.17737	0	14.9243	32.4159	0	4.68053	21.8552
1	9.03562	2	4	4	1738.84	44.5241	40.3328	17.0779	18.0903	19.1443	3.98376	2.93754	1.68937	4	3	0	0	9	3	27.7975	21.64	16.7405	0	4.47468	14.2405	5.21272	32.3823	25.2093	19.5016	0	0.435008	16.5893
1	6.14521	2	4	4	1630.26	40.9551	46.5777	15.4043	11.936	16.5205	6.74055	4.39215	2.69415	5	5	0	0	7	2	0	15.6448	0	100.573	8.06646	1.25475	10.0228	0	19.4391	0	124.965	5.65823	1.55906
1	7.74795	2	4	1	3043.86	43.452	41.9597	17.3416	12.1218	21.8144	5.94841	5.23494	1.67121	4	5	0	0	10	3	50.2152	25.2057	46.7468	5.36599	28.0047	1.33671	18.6367	33.4175	16.774	31.1093	3.57098	10.1665	0.88956
1	6.06027	2	4	1	1658.05	46.2222	37.7102	17.7227	19.7029	17.6074	4.09733	1.80447	1.08831	2	1	0	0	8	3	0	15.4035	10.0791	0	4.01108	2.22785	4.90035	0	18.8185	12.3137	0	4.90035	2.72177
1	8.23562	2	4	2	1783.36	36.1175	57.0525	10.4092	14.8352	15.0428	3.48593	2.05627	1.16313	2	2	0	0	11	3	0	17.504	8.67722	0	9.02057	14.212	10.2461	0	19.882	9.8561	0	5.86082	16.1429
1	6.96438	2	4	5	2310.94	38.4376	49.8871	14.7927	14.129	16.2302	3.85165	2.60479	1.03196	1	3	0	0	8	3	6.96203	20.7729	16.9241	0	9.72152	1.11392	8.52136	6.10253	18.2084	14.8347	0	3.10674	0.976405
1	6.8274	2	4	2	2821.81	40.5946	41.0071	20.9848	18.0852	15.3755	4.50359	4.57273	1.6205	4	5	0	1	10	3	0	29.6456	52.8112	0	15.2532	15.9177	10.9495	0	21.2811	37.9106	0	6.00633	11.4266
1	6.70137	3	4	4	1910.04	45.9232	38.5596	17.9265	18.1225	18.3197	5.10849	1.98222	1.03779	2	2	0	0	9	3	46.8576	1.59494	9.8038	0	7.88829	4.48945	8.36569	49.6934	1.69146	10.3971	0	4.476	4.76116
2	7.90411	2	4	4	1795.3	40.8567	47.5059	14.6577	13.2722	19.9028	5.88579	3.00374	1.68514	4	3	0	0	4	2	0	10.5024	47.9304	0	16.9921	0.563291	19.1722	0	11.8499	54.08	0	10.651	0.635563
2	7.32055	2	4	2	1662.95	38.2659	49.679	15.1743	14.2896	16.1159	3.82532	2.18879	1.3227	3	2	0	0	10	3	0	16.7313	28.7753	0	3.75475	3.34177	4.57365	0	20.3804	35.0512	0	0.757457	4.07061
2	8.90959	2	4	2	1300.64	38.2774	50.8402	14.0872	14.7886	16.2819	4.43674	1.02519	0.619069	1	1	0	0	9	3	6.96203	0	5.18354	0	10.2263	0.140823	15.9265	10.8427	0	8.07292	0	10.2144	0.219319
2	6.12877	2	4	4	2731.34	49.1058	35.3523	17.7798	14.9959	25.5223	6.50317	3.3688	1.23339	2	4	0	0	5	2	0	33.6123	38.9399	0	15.8845	2.23418	11.7804	0	24.9279	28.8789	0	11.7804	1.65693
2	9.0274	2	4	4	1606.2	61.0275	30.9458	9.96175	17.3514	32.8679	7.72021	1.51796	0.945065	1	1	0	0	4	2	0	14.7033	9.69937	0	0	1.39557	0	0	18.5429	12.2322	0	0	1.76001
1	9.75616	2	4	3	2035.38	39.1263	52.2888	11.3428	11.7733	20.7994	3.51586	3.4992	1.51008	3	4	0	0	6	2	13.9241	24.0744	33.288	0	4.65032	12.8165	4.62806	13.8574	23.9591	33.1286	0	4.62806	12.7551
2	9.9863	2	4	4	1999.32	41.8351	43.9312	17.0023	15.8732	18.3605	4.46804	5.35698	2.6794	5	5	0	0	8	3	13.9241	14.7033	35.8196	78.3703	0.466772	1.11392	0.472917	14.1074	14.8969	36.2912	79.402	0.472917	1.12859
2	9.9726	2	4	2	1918.46	43.8147	45.6874	13.3524	12.7995	21.8484	4.97932	2.65877	1.38589	3	3	0	0	7	2	0	35.7081	23.6854	0	7.02532	0.697785	7.41783	0	37.7031	25.0087	0	0	0.736771
2	8.46575	2	4	4	1587.82	37.5466	52.9822	12.8809	10.5557	20.3117	4.09474	2.31532	1.45817	3	2	0	0	10	3	0	7.00158	8.61709	0	24.6899	2.81013	31.4977	0	8.93215	10.9931	0	0	3.58497
1	7.30685	2	4	4	2982.74	43.1114	48.705	11.2277	13.4448	18.8797	7.29266	3.38045	1.05958	2	4	0	0	10	3	6.96203	33.6195	20.1899	0	7.02532	18.7015	4.77105	4.72806	22.8317	13.7114	0	2.40701	12.7006
1	8.48219	2	4	4	1773.21	44.0193	50.2248	8.89481	13.1644	14.0354	12.1703	2.48315	1.2763	2	2	0	0	5	2	10.4304	10.5142	25.9146	0	0	20.3411	0	11.9152	12.011	29.6037	0	0	23.2367
1	6.38356	2	4	4	858.024	29.9721	57.9449	15.7011	15.6634	9.12672	2.67847	1.87427	1.928	4	1	1	0	3	1	6.96203	2.63212	1.1519	26.1234	0	9.69304	0	16.4361	6.21396	2.71943	61.6727	0	22.8835
2	9.16986	2	4	4	2289.27	34.7396	51.679	16.8595	12.5512	15.9749	4.39701	3.61314	1.48219	3	4	0	0	5	2	6.96203	19.0683	30.7511	0	8.87658	8.89487	7.85438	6.1603	16.8725	27.2098	0	4.43821	7.87056
2	9.03562	2	4	4	2230.32	39.7579	45.2103	17.8556	19.5566	12.4827	4.42278	2.9967	1.14634	2	3	0	0	5	2	13.9241	15.0665	11.519	0	0	32.943	0	12.6462	13.6838	10.4619	0	0	29.9198
1	6.05753	2	4	4	1490.23	28.9944	57.7402	16.9698	12.274	9.32723	4.30717	1.99922	1.19392	2	2	0	0	6	2	6.96203	7.23813	5.75949	20.8892	0	6.73506	0	9.46332	9.83862	7.82875	28.3943	0	9.1548
1	7.55616	2	4	4	2496.8	47.9844	41.992	12.6473	21.5627	17.8214	4.48185	3.25338	1.30302	3	4	0	0	3	1	12.5863	10.5024	24.6282	0	1.77215	38.1746	1.43774	10.2112	8.52052	19.9807	0	0	30.9708
2	8.27397	2	4	2	1706.11	39.2387	49.0238	14.8003	13.5615	15.4463	6.51508	2.7308	1.47165	3	3	0	0	4	2	6.96203	11.2025	20.9383	9.57278	7.39241	4.5981	8.77689	8.2659	13.3006	24.8597	11.3656	4.19307	5.45925
2	8.30959	2	4	4	1693.31	38.2499	45.9051	18.7118	10.7726	16.6097	5.98758	1.6809	0.99267	1	1	0	0	8	3	0	7.93829	11.519	0	10.2927	6.77848	12.3128	0	9.49625	13.7797	0	5.57434	8.10882
2	8.78082	1	2	4	2893.67	51.5064	32.519	17.5389	19.3031	21.3025	7.39214	4.81991	1.58965	4	5	0	0	8	3	6.96203	12.6123	0	95.5414	18.9873	4.4557	13.2916	4.8736	8.82896	0	66.8814	8.37372	3.1191
1	8.97534	1	2	4	2865.28	32.837	59.8161	11.0741	11.3699	12.9704	5.03169	3.35438	1.09392	2	4	0	0	7	2	6.96203	25.6139	6.78956	10.732	3.64557	8.09494	2.57727	4.92188	18.108	4.79995	7.58708	0	5.7228
1	6.75342	2	2	4	2163.76	46.3796	43.9994	12.1977	19.0115	16.3796	6.45312	1.74971	0.821957	1	1	0	0	5	2	0	5.14241	18.9114	0	1.92089	9.14873	1.79827	0	4.81416	17.7042	0	1.79827	8.56475
1	6.33425	1	2	4	1643.54	48.3725	39.3468	14.4651	16.4544	21.3751	6.35362	1.2759	0.776312	1	1	0	0	9	3	6.96203	6.26582	6.91139	0	0	1.68671	0	8.58061	7.72255	8.5182	0	0	2.07885
2	8.86575	1	2	4	1957	33.7314	54.5552	15.1223	11.5085	14.1524	4.44468	3.68497	1.88297	4	4	0	0	4	2	14.3987	42.0095	38.23	0	7.59494	2.50949	7.86133	14.9038	43.483	39.5709	0	0	2.59751
1	7.07671	1	2	5	2896.44	31.9129	56.1759	15.4335	12.1758	13.2039	3.01419	3.06277	1.05743	2	3	0	0	7	2	6.96203	21.1551	33.8924	0	3.87025	3.63608	2.70668	4.86893	14.7949	23.7028	0	0.880834	2.54291
2	9.63288	1	2	4	1770.78	35.6665	49.4234	18.0281	10.1221	16.7715	5.2616	2.81349	1.58884	4	3	0	0	6	2	13.8734	15.4082	25.2152	10.732	5.83228	16.66	6.67169	15.8701	17.6259	28.8443	12.2766	3.08787	19.0578
1	9.62466	2	2	4	1948.84	38.1625	49.9779	14.9593	15.8774	15.094	3.35064	2.99278	1.53567	3	3	0	0	8	3	10.4051	12.4916	20.1013	0	3.86076	5.32278	4.01291	10.8151	12.9838	20.8934	0	0	5.53255
1	6.04658	2	2	4	1651.36	41.2394	43.1376	18.3179	11.2984	19.7353	5.31862	3.59663	2.17798	5	4	0	0	11	3	0	11.4274	15.0127	52.2468	9.93671	1.78228	12.1889	0	14.0174	18.4153	64.0885	3.57126	2.18623
2	7.22466	2	2	3	1474.25	41.0058	47.0496	14.5563	19.045	15.7025	3.44029	1.92265	1.31527	3	1	0	0	9	3	11.5253	12.3434	3.89241	0	20.9225	4.21941	28.7478	15.836	16.96	5.34823	0	28.7478	5.79754
1	9.72055	2	2	4	2624.72	40.9448	42.6157	18.3551	11.104	18.9017	6.38109	4.2744	1.62852	4	5	0	0	8	3	0	40.9573	43.519	0	8.87184	1.11392	6.84689	0	31.609	33.586	0	4.50232	0.859677
1	8.55068	2	2	5	1639.64	39.6479	42.8154	20.2124	13.5404	15.323	6.84293	2.84081	1.69965	4	3	0	0	11	3	17.3671	22.4051	21.7025	10.732	10.0127	6.75105	12.3698	21.4556	27.6796	26.8117	13.2585	2.11115	8.34036
1	8.93973	2	2	4	1859.98	51.9618	38.4447	12.0259	20.0232	22.4446	6.17603	2.62403	1.41079	3	3	0	0	10	3	12.1646	12.9167	9.69937	6.27848	0	1.95253	0	13.248	14.0671	10.5633	6.83769	0	2.12644
2	6.3863	2	2	4	1740.23	46.3265	39.3778	16.7553	15.9915	20.202	5.40416	2.04712	1.25345	2	2	0	0	8	3	11.4715	12.5549	20.0738	0	4.09652	0.891139	4.76839	13.353	14.614	23.3662	0	1.26163	1.0373
2	6.54247	3	2	5	1447.36	46.6953	40.6508	14.282	10.75	22.767	5.97676	1.71526	1.18509	2	1	0	0	12	3	6.96203	17.0902	6.41772	0	9.19304	0.281646	12.866	9.74363	23.9184	8.98185	0	4.88067	0.394174
2	9.92055	3	2	4	2198.76	55.8558	28.8193	17.1268	20.8378	26.2584	5.8553	4.18327	1.89601	4	4	0	0	9	3	6.96203	2.81804	53.2468	19.4146	12.0285	1.39557	11.0814	6.41387	2.59616	49.0544	17.886	7.52172	1.28569
1	6.69589	3	2	4	1229.4	47.8184	34.8769	17.9074	15.7501	20.441	5.45346	1.14217	0.929041	1	1	1	0	8	3	2.87975	8.67089	13.6171	0	2.13924	0	3.52474	4.74485	14.2867	22.4363	0	3.52474	0
1	6.15068	3	2	5	1157.78	46.0118	40.0146	16.4724	15.0209	18.6902	5.95507	1.72513	1.49004	3	1	0	0	9	3	0	8.24209	26.8418	0	8.1519	0.140823	14.2625	0	14.4203	46.9622	0	12.0035	0.246383
1	7.47397	3	2	5	2239.82	39.6533	53.3833	9.70905	10.4186	19.3071	4.97643	2.15124	0.960454	1	2	0	0	11	3	10.069	27.5934	11.2975	0	6.01266	0	5.43771	9.10622	24.9548	10.2172	0	2.00337	0
1	8.12055	2	2	5	2259.3	36.8167	40.9525	24.8571	10.0632	17.8637	4.63604	3.81745	1.68966	4	4	0	0	5	2	0	13.8291	67.1772	0	22.7872	1.25475	20.4305	0	12.3989	60.2297	0	9.62618	1.12498
1	9.42466	2	2	5	1863.35	49.0495	38.274	15.0877	17.0052	21.9203	5.41834	5.07688	2.7246	5	5	0	0	8	3	0	14.0032	18.6772	78.3703	15.2809	1.67089	16.6117	0	15.2228	20.3039	85.1959	7.69481	1.81641
1	8.62466	2	2	5	2123.41	40.4721	51.0683	11.4289	11.5897	18.6864	6.0975	1.48478	0.69924	1	1	0	0	7	2	0	10.8481	5.38924	0	9.01582	6.26582	8.60069	0	10.3486	5.14109	0	4.91468	5.97731
1	6.92055	1	2	4	1521.35	39.6179	49.9442	13.0393	12.2362	18.7392	5.92204	2.76146	1.81514	4	3	0	0	9	3	0	14.4059	8.44937	36.5728	14.0823	0	18.7502	0	19.181	11.2501	48.6958	1.64328	0
2	9.43288	1	2	3	2545.91	43.8874	46.6373	12.4072	14.1593	21.2605	3.86349	1.62376	0.637792	1	1	0	0	9	3	0	10.9177	3.20886	0	10.6851	2.79114	8.50157	0	8.68664	2.55312	0	6.08442	2.22076
1	7.29863	1	2	5	2027.67	34.2542	56.2901	12.974	10.2805	17.1873	3.05127	2.38004	1.17378	2	2	0	0	10	3	0	16.1472	23.3544	0	6.09968	2.58861	6.09359	0	16.131	23.3311	0	1.54118	2.58602
2	8.15342	1	2	4	2014.21	41.5982	49.4176	11.6933	12.2237	21.6336	4.9001	2.29818	1.14098	2	2	0	0	10	3	0	23.4589	13.2627	0	11.9494	0.697785	12.0172	0	23.592	13.338	0	8.96199	0.701747
1	9.13425	1	2	3	2713.38	31.7014	56.2884	15.4699	7.83558	16.3612	4.31979	2.16368	0.797413	1	2	0	0	7	2	0	26.6535	20.7595	0	0	10.6614	0	0	19.8978	15.4977	0	0	7.95913
2	9.09041	1	2	4	1593.1	34.2672	52.5707	16.4949	9.89772	16.1757	4.31027	1.63069	1.05975	2	1	0	0	7	2	0	7.71598	7.89873	0	22.4209	3.93249	28.5083	0	9.81091	10.0433	0	18.2075	5.00018
1	8.76164	1	2	4	2022.77	50.8417	38.358	13.1985	13.4053	26.673	6.18625	2.22213	1.09856	2	2	0	0	8	3	6.96203	4.06118	7.95253	6.43919	17.8481	10.4852	17.8734	6.9719	4.06694	7.96381	6.44832	13.31	10.5001
2	7.38904	1	2	4	1350.45	44.0147	44.0417	14.6983	13.3522	21.2893	5.28465	1.57348	1.18381	2	1	0	0	11	3	0	4.21519	13.481	5.36599	15.1772	5.06329	22.7655	0	6.32269	20.2212	8.04886	12.2277	7.59483
1	9.47945	1	2	4	1917.88	36.9245	48.1548	17.93	12.5918	18.2566	3.79932	2.41282	1.25807	2	2	0	0	10	3	0	15.4272	26.3038	1.1962	9.51741	2.22785	10.0522	0	16.2941	27.7818	1.26342	10.0522	2.35303
2	8.72055	1	2	4	2422.47	34.9073	52.8638	15.5326	12.775	14.6728	4.1606	1.24236	0.512849	1	1	0	0	9	3	0	19.6044	0	0	0	5.34494	0	0	16.393	0	0	0	4.46937
2	6.99452	1	2	4	3204.66	34.6449	53.5312	15.1683	10.9053	15.5776	4.19056	2.17547	0.678846	1	2	0	1	4	2	0	14.0506	12.4557	0	0	34.7426	0	0	8.88131	7.87316	0	0	21.9606
1	7.58904	1	2	4	1745.18	33.2037	50.0913	19.8336	16.6688	11.3592	3.24591	2.41588	1.37813	3	2	0	0	7	2	10.4051	13.2595	16.5585	0	6.01266	8.43882	6.97893	12.0772	15.3904	19.2196	0	0.396697	9.79499
2	9.59452	1	2	4	1726.18	33.7615	53.5151	16.1559	10.1609	14.859	6.41682	2.91502	1.68871	4	3	0	0	7	2	0	23.1171	27.1772	5.36599	9.03797	3.99473	10.6059	0	27.1275	31.892	6.29689	0	4.68774
2	9.16712	2	2	4	1469.7	34.3656	48.6815	20.0577	10.8755	15.4354	3.77844	2.96853	2.01247	5	3	0	0	7	2	14.3987	11.9051	49.2848	0	3.35443	3.71835	4.6233	19.8453	16.4084	67.9276	0	0.471053	5.12489
1	9.07397	2	2	4	2013.51	42.1923	43.3228	17.1905	19.5941	15.8188	2.56173	1.63502	0.812023	1	1	0	0	9	3	24.2785	14.0032	0	0	3.94937	1.26582	3.97316	24.4247	14.0875	0	0	0	1.27345
2	8.24932	2	2	4	1772.39	32.2318	56.2367	15.0441	14.1517	11.6124	3.04222	2.54598	1.43646	3	2	0	0	4	2	20.8101	25.9059	12.8354	0	0	7.06835	0	23.7836	29.6074	14.6694	0	0	8.07832
1	8.38082	4	2	4	2263.02	44.9918	39.8431	17.6544	13.8004	14.6556	15.6486	2.76557	1.22207	2	3	0	0	8	3	0	4.99262	13.5612	42.9279	14.1456	3.60084	12.6618	0	4.46891	12.1387	38.425	1.65708	3.22313
2	7.03288	4	2	4	2169.87	35.203	43.4105	23.9002	12.9138	16.5124	4.70191	3.38036	1.55787	3	4	0	0	9	3	6.96203	22.8829	61.5169	0	3.08544	0.743671	2.88036	6.49927	21.3619	57.428	0	2.88036	0.694241
1	8.4274	4	2	4	1773.72	36.5021	53.5108	13.3305	16.566	12.9338	2.75288	1.62859	0.806327	1	1	0	0	10	3	6.96203	4.33544	12.4557	0	11.3766	0	12.9924	7.95086	4.95122	14.2248	0	2.1901	0
2	7.63836	4	2	5	1692.33	42.5059	43.6893	16.5544	23.1552	16.135	3.84266	2.30809	1.36386	3	2	0	0	10	3	13.8734	7.64346	19.0622	0	3.66772	0	4.3901	16.6059	9.14889	22.8167	0	0	0
1	7.93973	4	2	5	2340.45	40.4719	49.477	13.1633	12.1222	17.3217	7.47582	1.89368	0.809112	1	1	0	0	10	3	28.3228	18.1535	8.63924	0	2.00949	0	1.7392	24.5132	15.7117	7.4772	0	1.7392	0
2	6.91781	4	2	5	1848.67	34.1001	45.41	23.3276	14.3307	14.1487	4.38382	3.74498	2.02577	5	4	0	0	11	3	6.96203	15.7115	70.2152	0	8.20253	1.39557	8.98775	7.62849	17.2155	76.9368	0	0	1.52917
1	8.09315	4	2	5	2163.99	35.3828	53.037	15.0404	10.641	13.083	7.34775	3.08007	1.42333	3	3	0	0	7	2	0	20.4103	36.9114	0	27.4557	1.30063	25.7004	0	19.1054	34.5515	0	22.0835	1.21748
1	6.46849	4	2	5	2373.03	49.7511	37.3847	15.2001	17.8445	22.7905	5.75557	2.64447	1.11438	2	3	0	0	7	2	6.96203	7.70174	9.21519	0	21.4747	25.6402	18.331	5.94284	6.57427	7.86616	0	11.7344	21.8867
1	7.68493	4	2	4	2554.5	40.3716	40.8054	20.8721	14.4077	17.9558	3.86012	4.29205	1.68019	4	5	0	0	11	3	6.96203	20.8196	65.2025	0	18.394	0.281646	14.5859	5.52067	16.5093	51.7036	0	11.5219	0.223336
2	8.44384	4	2	5	2495.05	54.7478	34.9615	12.4974	19.7875	21.7782	8.63155	2.3571	0.936052	1	2	0	0	11	3	0	14.2492	28.6677	0	13.8117	6.38537	11.2132	0	11.5684	23.2743	0	5.59055	5.18405
1	8.11507	4	2	4	2570.35	43.1197	40.2455	18.7678	17.9328	14.8905	5.80164	3.24182	1.26124	2	3	0	0	10	3	0	21.9509	48.5556	0	15.731	2.53165	12.3973	0	17.2991	38.2657	0	9.16516	1.99514
1	9.6274	4	2	3	2357.02	34.9948	53.9425	14.0155	9.76962	13.7524	7.9292	2.69739	1.14441	2	3	0	0	9	3	6.96203	32.8568	21.1329	0	3.08544	7.90401	2.65166	5.98323	28.2374	18.1618	0	2.65166	6.79278
2	6.42192	4	2	5	1478.54	41.3634	41.9375	19.323	18.596	13.4777	5.51533	1.21316	0.671716	1	1	0	0	12	3	6.96203	1.71414	11.519	0	3.66772	0	5.02488	9.53816	2.34841	15.7813	0	0	0
2	7.53151	4	2	5	2249.92	36.224	48.3872	18.4314	11.0576	15.4577	5.41743	4.18935	1.66643	4	4	0	0	9	3	13.9241	27.0791	48.5823	10.732	13.9446	0	12.5546	12.536	24.3798	43.7394	9.66217	8.67978	0
1	9.49041	4	2	4	2583.45	46.284	37.611	18.4468	16.185	18.5712	6.05665	4.82843	1.85227	4	5	0	0	11	3	27.9701	11.8004	31.3291	55.4816	5.03481	2.78111	3.94771	21.9309	9.25248	24.5646	43.5022	1.07191	2.18062
2	7.77808	4	2	4	1759.93	37.0491	53.1021	13.2453	11.8211	9.25162	3.91532	2.43732	1.3849	3	2	0	0	7	2	5.75949	17.7743	12.4557	13.4177	0	4.20912	0	6.62907	20.4578	14.3363	15.4435	0	4.84461
2	7.10411	4	2	5	1923.79	43.0502	40.4476	19.0286	13.4361	19.5801	5.08733	2.28044	1.18539	2	2	0	0	7	2	0	6.89662	14.3576	0	19.6076	0.556962	20.6457	0	7.26176	15.1177	0	10.1296	0.58645
2	8.38356	4	2	5	2963.66	38.8754	45.2846	18.7012	9.76215	16.7555	8.06618	3.36614	1.1358	2	4	0	0	10	3	6.33544	31.3315	38.6028	0	15.3244	0	10.4741	4.33023	21.4149	26.3848	0	5.32627	0
2	8.16712	4	2	5	2428.18	46.0731	42.8818	13.7245	12.0063	18.3366	11.2542	3.775	1.55466	3	4	0	0	9	3	0	15.6725	27.2405	0	31.6139	24.0227	26.3731	0	13.0743	22.7247	0	26.3731	20.0403
2	7.62466	4	2	4	1556.02	30.8018	54.2748	18.315	12.1046	10.7609	5.41304	2.10293	1.35148	3	2	0	0	9	3	0	11.2025	31.6329	0	13.1392	1.67089	17.1048	0	14.5836	41.1801	0	6.42666	2.17518
1	9.85479	4	2	5	2569.69	38.7769	44.7839	19.238	11.3821	17.0115	5.61957	3.97657	1.54749	3	4	0	0	8	3	10.4051	37.1084	38.5506	0	29.5443	0.891139	23.2892	8.20212	29.2519	30.3888	0	20.0563	0.702469
2	6.68493	4	2	3	2448.16	50.4306	31.8796	19.676	11.8505	19.1269	13.1273	3.11111	1.2708	2	3	0	0	8	3	6.96203	3.2057	51.8481	2.79031	20.8228	7.87025	17.229	5.76047	2.65243	42.8998	2.30874	14.1943	6.51195
2	8.8	4	2	4	1446.03	47.1944	34.8845	20.0992	20.1121	16.61	3.83018	4.09614	2.83267	5	4	0	0	5	2	10.4051	12.2041	71.1437	0	25.443	1.67089	35.6412	14.5757	17.0958	99.6598	0	35.6412	2.34062
1	8.49041	4	2	4	1755.09	45.7654	34.7178	21.693	21.7758	14.4022	4.57889	2.52631	1.43942	3	2	0	0	9	3	13.8987	8.54842	40.0791	0	0.130696	0.140823	0.150844	16.0413	9.86619	46.2575	0	0.150844	0.162531
2	6.11507	4	2	5	1848.83	35.8652	49.6071	17.63	11.9357	12.4845	4.61983	2.12234	1.14793	2	2	0	0	10	3	0	17.3661	31.4087	0	3.34177	1.53072	3.66135	0	19.0268	34.4124	0	0	1.67711
2	6.73699	4	2	4	1583.06	36.2176	45.3358	21.2787	10.8201	13.0809	7.53473	4.63496	2.92785	5	5	0	0	6	2	0	15.4035	14.5032	78.3703	10.443	1.33671	13.3626	0	19.7099	18.5579	100.281	8.5035	1.71042
1	6.15068	4	2	5	1834.98	42.1516	38.5751	21.6828	16.427	17.6769	4.85752	5.12084	2.79069	5	5	0	0	6	2	6.96203	8.50316	50.8671	78.3703	0	1.11392	0	7.68543	9.3867	56.1525	86.5134	0	1.22967
2	9.49041	4	2	5	1860.91	40.3335	54.3787	8.68512	10.9739	12.9967	11.1645	1.11773	0.600638	1	1	0	0	6	2	0	8.38687	0	0	7.81329	1.11392	8.50495	0	9.1293	0	0	0	1.21253
2	8.91781	4	2	4	2584.75	48.2916	34.8851	18.5866	16.4149	22.6758	4.79537	5.13927	2.00224	5	5	0	0	10	3	6.96203	8.4019	75.0158	0	40.3718	4.21519	31.639	5.45607	6.58449	58.7892	0	19.5427	3.3034
2	7.40274	4	2	5	2781.54	35.0222	55.3193	13.1413	10.0339	17.5959	3.87445	5.34632	1.87461	4	5	0	0	7	2	18.0506	40.0611	3.61551	61.4003	13.2358	13.2772	9.63886	13.1453	29.1742	2.63297	44.7144	7.42647	9.66907
2	7.66301	4	2	4	2473.56	50.4451	38.5445	13.4193	17.5734	21.2368	7.71535	2.28741	0.924742	1	2	0	0	5	2	0	17.8542	33.6487	0	7.00158	1.11392	5.73371	0	14.6211	27.5555	0	0	0.91221
1	7.63562	4	2	4	2120.05	30.3082	52.9258	19.2213	7.9568	14.957	4.28931	6.23191	2.83574	5	5	0	0	7	2	6.96203	29.5	26.7848	104.494	16.25	0	15.5263	6.65199	28.1863	25.592	99.8403	0.851152	0
1	7	4	2	5	3295.49	42.3534	45.8318	14.764	13.5183	17.8983	5.97768	5.78517	1.68873	4	5	0	1	11	3	6.96203	0.886076	26.7722	0	19.0079	2.80169	11.6836	4.27936	0.544646	16.4561	0	8.98471	1.72212
2	7.79178	4	2	5	1958.64	38.5705	47.4451	16.9471	15.0874	12.6424	6.63286	2.07672	1.0658	2	2	0	0	6	2	0	14.8049	13.212	0	8.51899	7.68302	8.81039	0	15.3113	13.664	0	0.778928	7.94583
2	8.65753	4	2	4	1018.21	48.4451	31.9059	21.6401	19.23	19.4928	4.95008	1.43898	1.41324	3	1	1	0	9	3	6.96203	2.10047	7.48734	0	15.019	1.39557	29.8789	13.8503	4.1787	14.8954	0	24.2381	2.77636
2	9.45753	4	2	4	1460.49	48.3736	36.0429	17.8362	13.7972	23.3543	6.93834	2.18833	1.49835	3	2	0	0	6	2	0	12.5738	33.8662	0	7.95174	4.4557	11.0287	0	17.4394	46.971	0	9.34332	6.17987
2	9.77808	4	2	4	1721.77	40.0388	42.191	20.4045	13.0645	17.5481	4.23631	3.78012	2.19548	5	4	0	0	12	3	0	11.3449	30.981	19.1456	1.55854	2.22785	1.83361	0	13.3472	36.4488	22.5245	1.83361	2.62103
2	8.5726	3	2	4	1516.45	44.9245	42.9244	14.8326	17.6957	18.1111	4.04376	1.11148	0.769987	1	1	0	0	10	3	6.88291	7.5443	3.4557	0	7.46835	1.81171	9.97606	9.19404	10.0775	4.61604	0	9.97606	2.42004
2	8.79178	3	2	4	1428.1	41.6712	40.9235	19.9607	11.1011	15.307	10.0201	2.36018	1.65267	4	2	0	0	9	3	19.1266	8.64557	28.9937	0	3.47468	0.556962	4.92853	27.1294	12.263	41.125	0	0	0.790002
2	6.98082	3	2	5	2297.81	44.0299	48.2381	10.814	15.5959	19.1196	4.1917	1.74473	0.759301	1	1	0	0	11	3	0	13.7766	11.0253	0	5.67089	1.11392	4.99918	0	12.1448	9.71939	0	0	0.981982
1	7.78904	4	5	4	2163.22	33.6886	52.2223	17.3953	13.2045	10.8749	4.34447	4.99144	2.30742	5	5	0	0	5	2	10.3671	15.4035	15.5696	99.6203	0	3.07595	0	9.70776	14.4238	14.5794	93.2846	0	2.88032
1	6.10411	4	5	3	1711.26	35.3957	49.1272	18.4882	19.2672	10.585	2.93331	2.03772	1.19077	2	2	0	0	7	2	24.2785	19.754	11.4367	0	0	5.03797	0	28.7387	23.383	13.5378	0	0	5.96351
2	8.11233	4	5	5	1172.08	34.196	43.9578	24.5922	9.77966	14.8834	5.26151	2.5477	2.17366	5	2	0	0	3	1	13.9241	23.5759	12.6108	19.1456	8.60759	0.281646	14.876	24.0642	40.745	21.7945	33.0882	0	0.486753
1	6.54795	4	5	4	1423.51	28.7205	64.1025	11.1824	10.5172	10.675	3.80255	1.86866	1.31271	3	1	0	0	6	2	0	2.34177	12.7152	0	6.07595	10.1582	8.64604	0	3.33233	18.0936	0	0	14.4551
1	7.01644	4	5	4	2431.92	40.0554	47.438	15.2902	14.5152	16.5616	4.87689	3.26982	1.34454	3	4	0	0	4	2	80.4223	6.33623	14.4494	0	8.07437	7.39241	6.72545	66.9868	5.27769	12.0354	0	1.66456	6.15741
2	8.47397	4	5	4	2260.73	35.5924	54.4073	13.3994	15.8607	13.212	3.29734	1.82083	0.805414	1	1	0	0	7	2	33.3849	2.83544	2.87975	0	1.99842	3.34177	1.7906	29.9133	2.54059	2.58028	0	1.7906	2.99426
2	7.55342	2	5	4	1628.22	17.6373	72.3275	14.5534	6.3715	6.2739	2.64374	2.67362	1.64205	4	3	0	0	6	2	0	29.0427	37.9684	0	0	1.23165	0	0	36.1316	47.2359	0	0	1.53227
2	7.41918	2	5	4	1127.21	20.1844	69.2685	14.8739	6.49126	6.44176	2.44241	1.0544	0.935409	1	1	0	0	4	2	0	9.69198	12.8354	0	3.01266	0	5.41388	0	17.4169	23.0659	0	0	0
1	6.11781	2	5	5	1739.41	43.682	44.1846	14.8934	20.5434	14.1828	3.18024	3.67786	2.11442	5	4	0	0	5	2	0	18.2041	75.4747	0	0	5.33333	0	0	21.1997	87.8944	0	0	6.21096
2	7.4	2	5	4	489.462	33.6103	53.0296	16.0176	5.75145	21.0393	5.36143	0.810814	1.65654	4	1	1	0	9	3	0	14.0032	8.55696	0	0	0	0	0	57.9521	35.413	0	0	0
2	7.4	2	5	3	1761.92	39.5401	44.2379	18.9855	17.0603	14.904	3.44344	3.50008	1.98651	5	4	0	0	8	3	8.67089	13.2305	27.6582	52.2468	5.75949	1.53639	6.62156	9.96872	15.2108	31.798	60.067	6.62156	1.76636
2	9.30959	2	5	3	2234.82	49.068	37.8408	15.4241	16.4744	21.243	4.47647	2.31064	1.03392	1	2	0	0	11	3	6.96203	12.6028	6.78797	0	17.6883	7.20253	16.0326	6.31037	11.4232	6.15261	0	9.3207	6.52836
1	8.45205	2	5	2	1891.96	38.7631	47.4512	16.7489	12.4993	13.5816	5.75835	3.0555	1.61499	4	3	0	0	8	3	0	18.0591	41.9304	8.58558	0	1.78987	0	0	19.3351	44.8931	9.19222	0	1.91634
2	9.99178	2	5	4	1951.31	40.2718	47.9719	14.7534	17.9561	16.6795	6.04941	3.10111	1.4765	3	3	0	0	4	2	24.3038	26.6155	22.9694	0	0	27.038	0	25.2296	27.6294	23.8444	0	0	28.068
1	6.49589	2	5	3	1792.05	41.8237	43.2161	17.6603	17.0885	14.9493	4.41274	2.88967	1.61249	4	3	0	0	5	2	0	2.12658	68.6551	0	7.34177	1.56456	8.29876	0	2.40378	77.6041	0	0	1.76849
2	7.71233	2	5	5	1586.96	33.8865	51.3635	17.9597	11.3958	12.0667	5.63282	1.95015	1.22886	2	2	0	0	6	2	0	23.4242	10.269	8.58558	5.59731	6.44726	7.14458	0	29.8993	13.1077	10.9589	3.81213	8.22948
1	7.14247	2	5	5	1662.57	34.8591	54.0432	13.9977	12.4408	14.3659	3.50783	2.14757	1.21232	2	2	0	0	10	3	4.17722	26.5175	12.4209	0	10.4604	0.556962	12.7448	5.08942	32.3083	15.1333	0	9.78365	0.67859
2	9.26849	2	5	4	2338.98	42.4222	46.5128	13.9598	13.3294	19.1516	5.33141	3.43228	1.46742	3	4	0	0	9	3	10.4051	16.4226	6.20253	45.8228	15.2405	8.93924	13.1988	9.01114	14.2225	5.37161	39.6841	6.37467	7.74169
2	7.56438	2	5	5	1962.01	32.5638	55.2297	15.7169	11.6632	13.1548	3.95605	3.06504	1.56219	4	3	0	0	9	3	24.2405	22.56	4.60759	15.3165	13.3703	1.39055	13.8038	25.0266	23.2916	4.75702	15.8132	0.914811	1.43565
2	6.73151	2	5	5	1427.75	32.6476	57.8097	13.155	9.7389	14.7877	4.98662	2.08963	1.46358	3	2	0	0	6	2	9.06214	4.20095	21.0506	0	4.55696	7.37975	6.46523	12.857	5.96014	29.8658	0	0	10.4701
1	8.38356	2	5	4	1567.08	28.5929	46.3477	27.954	9.73162	11.7756	3.64144	2.36057	1.50635	3	2	0	0	6	2	0	23.1313	35.9826	0	0	3.06772	0	0	29.9001	46.5119	0	0	3.96541
1	8.93425	2	5	4	1151.89	52.1262	25.852	23.5501	19.7254	22.325	6.5065	1.6363	1.42054	3	1	1	0	8	3	0	7.00158	14.4304	11.8537	3.69367	0.782278	6.49547	0	12.3126	25.3764	20.8452	6.49547	1.37567
2	7.77534	2	5	3	2310.85	35.378	58.4144	9.81532	17.1066	11.5318	3.09162	2.1137	0.914685	1	2	0	0	8	3	0	7.32911	0	19.4146	9.90506	26.443	8.68257	0	6.42454	0	17.0184	0	23.1794
2	9.93151	2	5	4	1212.36	33.0743	55.1651	15.208	11.8067	14.6428	2.96089	2.01244	1.65994	4	2	1	0	7	2	0	19.7007	26.2278	0	10.5222	0.670886	17.5807	0	32.9166	43.8223	0	1.48048	1.12094
2	7.58904	1	5	3	1361.91	35.5927	49.3322	18.1569	12.6842	12.4156	5.35919	1.77083	1.30026	3	1	0	0	5	2	0	14.7033	23.8101	8.58558	3.81329	0	5.67172	0	21.8691	35.4141	12.7698	5.67172	0
2	6.86027	3	2	2	1603.1	35.8607	49.8349	17.0314	11.311	15.8108	5.50062	2.75177	1.71653	4	3	0	0	8	3	0	12.6028	28.2041	0	37.0886	1.40823	46.8644	0	15.9247	35.6381	0	3.35888	1.77941
2	8.03014	3	2	4	1438.25	39.6524	47.4526	15.8591	13.0848	17.2564	4.47891	4.10318	2.8529	5	4	0	0	8	3	0	7.00158	41.7722	34.3671	4.55063	19.0373	6.40916	0	9.8611	58.8323	48.4029	3.1199	26.8124
1	7.14521	3	2	4	1324.25	29.5373	62.3864	11.9762	9.25574	11.887	5.95321	1.21912	0.931485	1	1	0	0	9	3	0	3.0443	2.87975	0	27.5291	0	42.1099	0	4.65672	4.40501	0	10.8876	0
2	8.92055	3	2	4	1257.25	37.5532	50.8757	14.7398	13.2706	16.4925	4.26977	1.9862	1.57979	4	2	0	0	5	2	20.8861	9.19831	0	22.9114	0	0.97943	0	33.6509	14.82	0	36.914	0	1.57802
1	7.01918	3	2	4	1473.26	36.2625	52.2161	14.7671	13.3195	15.6994	4.10192	2.72506	1.84969	4	3	0	0	6	2	20.8861	9.19831	0	45.8228	0	0.97943	0	28.7171	12.6471	0	63.0037	0	1.34666
1	6.27123	3	2	2	1788.82	37.0519	52.7821	13.4969	18.069	12.269	3.1878	2.80797	1.56973	4	3	0	0	8	3	17.2785	0.782183	15.8228	0	14.0506	0	15.9108	19.566	0.885736	17.9176	0	0	0
2	9.98082	1	2	1	1120.58	30.768	49.7775	22.5636	10.5448	11.3517	4.36351	1.45302	1.10034	2	1	0	0	9	3	6.96203	16.5934	11.0253	0	4.49367	0.556962	8.1231	12.5851	29.9955	19.9302	0	8.1231	1.00681
1	8.0411	1	2	4	1764.62	37.6037	50.1217	14.9565	14.3935	14.8483	2.85967	3.30465	1.87272	4	4	0	0	7	2	0	18.5316	43.8687	0	16.2342	6.18143	18.6355	0	21.2728	50.3576	0	0	7.09578
2	9.15342	1	2	1	1338.63	45.8167	39.0251	17.5971	16.4388	17.7025	5.53194	2.26706	1.69357	4	2	0	0	5	2	22.5949	2.10047	30.9177	0	1.74051	0	2.63378	34.1912	3.17849	46.7854	0	2.63378	0
1	8.59178	1	2	4	1481.07	34.4397	51.2437	17.5548	9.70194	15.0082	4.99873	3.71168	2.35755	5	4	1	0	8	3	6.96203	16.1131	13.2373	52.2468	11.5285	6.50492	15.7674	9.5219	22.0378	18.1046	71.4575	9.84651	8.89672
2	9.82466	4	6	5	1990.44	42.7899	49.2892	11	13.1503	14.5593	10.9109	2.36792	0.968588	1	2	0	0	8	3	13.9241	15.6076	7.75949	0	11.2358	2.81013	11.4345	14.1703	15.8836	7.89672	0	1.67467	2.85982
1	7.70685	4	6	4	1884.56	42.31	47.1653	13.4707	16.8704	16.4058	3.00661	2.52493	1.3398	3	2	0	0	9	3	0	18.2426	24.212	0	9.16139	1.67089	9.84722	0	19.6083	26.0246	0	5.69744	1.79597
2	8.4274	4	6	4	2137.8	40.6605	45.9888	16.2238	14.4292	17.4751	3.74115	3.45961	1.51539	3	4	0	0	7	2	6.96203	14.1677	9.93671	42.0854	5.74684	6.73544	5.44533	6.59677	13.4244	9.41539	39.8775	2.6597	6.38208
1	7.64932	4	6	4	1587.53	39.201	48.3531	15.4699	20.1681	12.411	2.37732	2.56875	1.67174	4	3	1	0	7	2	9.17722	23.0617	27.6424	0	8.78165	1.67093	11.2051	11.7099	29.4261	35.2709	0	0	2.13206
2	9.08767	4	6	4	1894.99	45.8937	43.6795	12.737	11.5322	15.7715	12.3262	1.41213	0.754691	1	1	0	0	8	3	0	11.8339	10.038	0	3.94462	1.11392	4.21658	0	12.6497	10.73	0	4.21658	1.19072
1	8.92055	4	6	4	1834.45	27.4215	52.3595	23.4904	11.1527	8.42035	2.46924	2.79792	1.52521	3	3	0	0	8	3	0	13.5538	48.0949	0	5.84652	2.22785	6.45587	0	14.9664	53.1076	0	1.70351	2.46004
1	6.7589	4	6	4	2176.6	33.3329	49.1843	20.274	13.2473	11.5104	5.59002	2.67427	1.23857	2	3	0	0	6	2	13.0898	8.94937	15.8386	0	9.34494	18.7595	8.6968	12.1819	8.32866	14.7401	0	5.10381	17.4584
2	7.4411	4	6	4	2130.03	35.6192	51.9699	15.6569	15.1079	9.9554	6.51357	2.00519	0.838103	1	2	0	0	9	3	6.96203	7.32968	11.519	0	6.65823	1.25475	6.33191	6.62082	6.97045	10.9544	0	0	1.19325
1	9.06575	4	6	4	2189.33	44.1542	48.1056	10.7538	16.5754	17.0536	6.17224	1.89947	0.877467	1	1	0	0	10	3	0	14.0032	10.689	0	6.64557	2.22785	6.14869	0	12.9562	9.88977	0	2.57659	2.06128
1	9.49315	4	6	5	2799.5	30.7743	54.9382	17.772	9.32239	12.4313	5.41266	3.79215	1.35458	3	4	0	0	10	3	20.1381	31.1083	30.6076	0	3.18987	0.844937	2.30811	14.5714	22.5091	22.1468	0	2.30811	0.611373
1	6.63836	1	6	4	1315.25	17.7174	75.3893	11.6039	6.40554	6.1592	2.23759	1.2648	0.794372	1	1	0	0	5	2	6.96203	11.0717	0	0	0	0	0	10.7223	17.0517	0	0	0	0
2	7.09315	1	6	4	1582.55	36.7239	51.8869	14.6297	13.6358	12.9684	7.78353	1.48384	1.05348	2	1	0	0	7	2	18.3544	8.4019	0	6.43919	3.20253	0	4.09919	23.4934	10.7543	0	8.24205	4.09919	0
2	8.84932	4	4	5	1591.23	39.8927	42.8672	19.9433	15.2675	17.2072	3.31152	1.77518	0.977346	1	1	0	0	5	2	13.9241	5.22152	21.5127	0	0	1.11392	0	17.7254	6.64701	27.3857	0	0	1.41803
2	7.32603	4	4	4	763.607	57.2184	17.5776	26.3655	16.3018	25.7102	5.85242	2.59362	3.39653	5	3	1	0	8	3	6.96203	0	16.0443	52.2468	0	0.556962	0	18.4684	0	42.5612	138.597	0	1.47747
2	9.08767	1	2	4	2481.47	49.2766	36.6123	16.4	15.2647	22.2888	4.85794	3.10904	1.2529	2	3	0	0	4	2	12.5863	9.11155	52	0	11.3291	1.53639	9.24804	10.2743	7.43783	42.448	0	9.24804	1.25417
2	7.65753	4	1	5	1750.77	41.3896	43.9599	17.2124	18.5892	14.713	2.90278	1.73009	0.98819	1	1	0	0	8	3	11.0759	6.32753	22.5425	0	3.76582	0	4.35706	12.8149	7.32097	26.0817	0	4.35706	0
2	7.1589	3	4	4	1958.93	43.1974	48.496	11.3503	20.0401	14.9425	3.84911	2.0145	0.916063	1	2	0	0	9	3	6.96203	2.43038	2.87975	0	0.280063	30.719	0.289601	7.19912	2.51315	2.97782	0	0.289601	31.7651
2	6.86849	3	4	4	1449.29	43.9628	40.1443	18.3998	19.311	16.8422	4.23086	2.39367	1.49982	3	2	0	0	6	2	15.6329	7.71044	20.6177	0	3.86076	17.4278	5.39612	21.8499	10.7768	28.817	0	0	24.3586
1	7.97808	1	4	4	2372.51	29.9463	52.1736	21.1395	9.69084	12.7527	3.85235	4.34351	1.83076	4	5	0	0	8	3	0	38.8101	13.6013	41.1582	7.97785	0.281646	6.81145	0	33.1359	11.6127	35.1407	1.12398	0.240468
2	9.92877	1	4	2	2165.83	47.2251	39.0818	15.7679	16.6094	11.5605	15.5262	2.73672	1.26359	2	3	0	0	6	2	0	16.4051	23.7342	0	0	2.34557	0	0	15.3432	22.1979	0	0	2.19375
1	9.48219	1	5	5	2793.94	52.8664	36.0277	13.356	19.1757	23.2566	4.86555	2.35207	0.841847	1	2	0	0	4	2	6.96203	11.6408	20.412	0	3.70253	14.5728	2.68438	5.04756	8.43975	14.799	0	2.68438	10.5655
1	9.37808	1	5	5	1874.29	36.5768	41.9724	24.0721	8.8888	12.5823	9.40113	4.43103	2.36412	5	5	0	0	7	2	0	22.4051	14.9051	69.7342	14.7057	0.563291	15.8932	0	24.2143	16.1087	75.3654	15.8932	0.608778
1	8.87671	4	5	4	2761.92	45.8432	40.7774	15.9656	15.7026	16.9302	7.2998	3.5833	1.21774	2	4	0	0	9	3	34.9321	12.4604	12.5787	10.732	28.8038	1.40506	21.1252	25.6198	9.13871	9.22542	7.87102	21.1252	1.0305
1	7.51233	1	5	5	2001.02	44.3472	37.706	20.3014	19.0172	16.4442	3.46409	5.38228	2.68977	5	5	0	0	5	2	0	6.54272	75.4747	60.6218	6.17722	6.01519	6.25322	0	6.62323	76.4034	61.3678	0	6.08921
1	7.3589	4	5	5	1845.74	27.909	58.8842	16.3139	8.56441	11.9002	4.3257	2.70641	1.4663	3	3	0	0	6	2	0	24.6867	29.2722	0	8.10127	0	8.89088	0	27.0929	32.1252	0	0	0
2	9.15616	4	5	5	2063.27	34.0171	50.4062	18.7637	11.5724	12.3455	6.21297	2.15408	1.04401	2	2	0	0	10	3	0	32.5401	12.9177	0	3.5443	8.77679	3.47967	0	31.9467	12.6821	0	0	8.61673
1	9.9863	4	5	5	2219.94	29.5619	53.6555	20.1177	8.34395	13.7031	3.45066	4.35576	1.96211	4	5	0	0	6	2	0	28.0506	21.1677	68.7342	10.1076	1.33671	9.22293	0	25.5955	19.315	62.7182	0	1.21971
2	7.60822	4	5	4	1721.79	28.4774	51.9852	22.7631	8.01045	13.092	3.72495	4.14698	2.42944	5	4	0	0	8	3	12.5863	15.6437	8.63924	68.7342	17.6266	1.5057	20.7372	14.8075	18.4044	10.1638	80.864	6.18021	1.77141
1	9.52329	4	5	4	2120.2	35.3213	50.1358	17.736	13.4036	13.7158	3.93281	2.48673	1.17288	2	2	0	0	7	2	0	2.83544	53.3924	0	0.541139	1.67468	0.517006	0	2.70899	51.0113	0	0	1.6
1	9.75068	4	5	4	2072.95	24.5348	57.8656	21.2131	8.89861	9.00822	3.39492	3.63121	1.75171	4	4	0	0	5	2	0	27.3062	30.8924	0	18.7785	0.837342	18.3499	0	26.683	30.1874	0	11.9364	0.818233
2	8.32877	1	5	4	1531.07	29.6269	56.5169	17.4388	10.9344	13.0573	3.35911	2.2062	1.29726	3	2	0	0	5	2	6.96203	16.8386	23.8924	0	2.21519	4.14684	2.93074	9.21089	22.2778	31.6101	0	2.93074	5.48634
2	6.15068	4	5	4	1155.48	44.2148	39.7557	17.8272	18.5833	15.628	4.70861	1.42686	1.25356	2	1	0	0	10	3	6.96203	8.01266	11.1582	3.21959	9.13449	0.168987	16.0135	12.205	14.0468	19.5613	5.6442	16.0135	0.296248
1	6.79178	4	5	5	1804.92	30.457	48.6644	23.9191	12.2237	10.1766	4.19784	2.93502	1.63809	4	3	0	0	8	3	0	17.4314	51.3165	0	10.2405	1.33671	11.4928	0	19.5631	57.592	0	3.53735	1.50018
1	8.69863	4	5	5	2697.87	41.646	41.5829	18.9766	16.3061	10.7181	7.67696	6.61499	2.44393	5	5	0	0	10	3	14.0967	24.9958	52.6203	78.3703	7.89873	0	5.93061	10.5842	18.7676	39.5089	58.8427	2.5091	0
2	9.31781	4	5	4	2037.41	28.5196	55.3256	19.0914	13.6603	8.84624	3.45059	2.98484	1.46502	3	3	0	0	8	3	13.8734	38.6899	28.4652	0	5.97152	0.837342	5.93703	13.7933	38.4664	28.3008	0	0	0.832506
1	6.87123	4	5	4	2042.83	50.73	37.8616	13.774	14.7523	20.1659	7.91548	4.05549	1.98523	5	4	0	0	12	3	6.96203	8.875	0	74.7152	20.6709	1.28291	20.497	6.90345	8.80033	0	74.0866	10.2359	1.27212
2	8.54521	1	5	3	1391.02	33.3158	49.8366	20.0004	15.2172	12.824	2.68056	3.15767	2.27004	5	3	0	0	5	2	10.4051	16.0285	8.22152	64.7152	0.560127	0	0.815673	15.1522	23.3411	11.9724	94.2402	0.815673	0
1	8.48493	4	4	4	1623.2	42.4771	41.9359	18.2062	17.8281	17.4051	3.7103	2.5569	1.57523	4	3	0	0	4	2	8.63924	15.4035	42.2595	0	0	3.34177	0	10.7812	19.2225	52.737	0	0	4.17031
1	13.6356	2	3	4	3441.09	29.9763	59.6601	14.1341	10.9161	11.9416	3.3838	4.04875	1.17659	2	4	0	0	4	2	0	27.3497	52.5759	0	1.31646	5.02848	0.774947	0	16.0997	30.9495	0	0.774947	2.96007
1	13.5288	2	3	3	2490.95	31.3858	52.0107	19.8526	13.021	11.3846	4.28431	3.66201	1.6871	4	4	0	0	8	3	22.943	41.7099	14.3987	0	0	26.7468	0	18.6573	33.9186	11.7091	0	0	21.7506
1	12.8301	2	3	4	3201.86	30.3569	50.4124	22.4407	11.225	11.5615	3.58508	3.10699	0.97037	1	3	0	0	7	2	6.96203	16.8339	33.2089	0	4.01266	8.43882	2.53859	4.40449	10.6498	21.0094	0	2.53859	5.33877
1	12.7562	2	3	3	2208.29	29.0155	62.5113	12.3784	13.1953	10.4888	2.93202	2.80406	1.26979	2	3	0	0	4	2	14.0967	14.6163	9.88427	0	16.6456	11.9852	15.2688	12.9307	13.4074	9.06673	0	10.3921	10.9939
1	13.8466	2	3	4	1859.8	46.4893	36.7175	19.1096	16.9691	18.2308	7.17573	2.82873	1.52099	3	3	1	0	8	3	20.8354	11.356	33.0411	0	2.68196	8.11814	2.92112	22.6934	12.3687	35.9875	0	2.92112	8.84206
1	11.0082	2	3	4	4019.2	41.7705	48.8382	12.5122	18.2739	15.5919	3.80523	4.11382	1.02354	1	4	0	1	6	2	0	45.8621	21.7848	0	0	4.78376	0	0	23.1141	10.9793	0	0	2.41097
1	10.4164	2	3	4	2347.89	35.953	39.3869	27.1196	14.4184	13.2423	4.8869	3.48544	1.4845	3	4	0	0	9	3	36.0443	24.2769	26.7247	0	15.2215	0.563291	13.1324	31.0973	20.9449	23.0568	0	1.77465	0.48598
1	11.1425	2	3	4	3261.78	23.3328	62.6392	17.9479	9.20555	9.06341	2.95076	5.55767	1.70388	4	5	0	0	10	3	13.9241	87.6983	14.3465	0	18.2832	0.838608	11.3543	8.64716	54.4627	8.90952	0	1.82278	0.520795
1	11	2	3	5	1656.89	31.4399	47.2803	24.2331	8.81231	12.0675	4.28424	2.68042	1.59601	4	3	1	0	9	3	0	2.34177	42.5443	0	14.5174	2.22785	17.7483	0	2.86294	52.0127	0	6.80916	2.72366
2	12.3178	2	3	5	2513.46	45.7264	40.2095	16.5795	15.3007	20.3912	4.51446	2.5896	0.942764	1	3	0	0	9	3	6.96203	24.4177	18.6835	0	5.67722	11.3924	4.57537	5.61082	19.6787	15.0574	0	0.290742	9.18134
2	10.4493	2	3	3	1687.66	40.9473	38.4433	23.0104	14.468	18.2005	3.56102	3.18126	1.88501	4	3	0	0	8	3	0	18.2041	53.1582	0	7.72152	2.22785	9.26787	0	21.8498	63.804	0	9.26787	2.67401
2	12.5562	2	3	3	1805.58	38.3514	46.8927	17.7148	14.8566	15	4.38874	2.14357	1.18719	2	2	0	0	8	3	0	12.6028	23.1563	0	3.39241	4.1846	3.80587	0	14.1389	25.9786	0	3.80587	4.69462
2	11.5068	2	3	3	1914.41	49.7335	39.4981	13.2471	19.2932	18.1244	5.77026	2.16772	1.13232	2	2	0	0	5	2	6.96203	12.7669	9.0981	0	5.93354	8.54284	6.2783	7.36654	13.5087	9.62673	0	6.2783	9.03921
2	12.5233	3	3	5	1413.29	26.913	61.7212	15.3123	9.75872	10.2662	3.21279	1.77862	1.2585	2	1	0	0	8	3	0	2.65823	6.41772	24.2658	0	1.67089	0	0	3.80998	9.19839	34.7797	0	2.39485
2	12.4986	1	3	4	1390.81	39.0072	49.861	14.2729	11.633	12.6627	5.03532	1.47913	1.0635	2	1	1	0	7	2	6.96203	8.4019	0	8.38608	1.1962	11.153	1.7422	10.1398	12.2369	0	12.2138	1.7422	16.2436
2	11.7178	3	3	5	3385.2	45.2983	43.7375	13.737	11.0831	17.9534	11.4648	2.99833	0.885717	1	3	0	0	6	2	0	10.4589	50.2812	0	0	2.36431	0	0	6.25839	30.0873	0	0	1.41476
1	13.674	2	3	5	3903.34	35.3893	50.3876	17.3901	13.6892	13.6351	5.425	3.16412	0.810619	1	3	0	0	8	3	0	26.1129	48.2405	0	11.6076	0.281646	6.02378	0	13.5513	25.0345	0	6.02378	0.14616
2	10.9973	1	3	4	1411.8	37.4975	49.2604	16.4103	10.4651	11.0615	11.2862	1.9647	1.07997	2	2	0	0	6	2	13.9241	16.8038	19.9019	0	2.46835	0.556962	3.54157	19.9781	24.1099	28.555	0	3.54157	0.799124
1	10.2466	1	3	4	1530.92	43.0666	41.9449	17.6091	13.6597	13.3469	11.5194	1.66095	0.941231	1	1	0	0	7	2	6.96203	7.00158	8.22152	13.8608	5.50633	0.556962	7.28571	9.21182	9.26416	10.8783	18.3399	3.26601	0.736945
1	12.8137	1	3	1	1558.86	57.8593	28.336	15.5737	16.9556	22.94	10.4822	1.52964	0.981258	1	1	0	0	3	1	8.05524	8.4019	4.88246	6.70886	0	1.67722	0	10.4673	10.9178	6.34446	8.71776	0	2.17944
1	13.4384	1	3	3	2379.57	43.0448	42.0058	17.5959	12.8049	13.6421	10.2822	2.86273	1.20304	2	3	0	0	4	2	0	22.4146	38.2722	0	6.73734	1.39557	5.73525	0	19.0807	32.5797	0	0.476815	1.188
2	13.6959	1	3	3	1821.26	44.3981	43.5244	14.4341	12.3902	20.1618	7.389	1.7212	0.94506	1	1	0	0	7	2	0	18.3386	11.2405	0	13.1408	0.556962	14.6155	0	20.3966	12.5019	0	0	0.619464
1	13.5808	1	3	3	2936.88	49.4494	38.175	14.7606	15.4488	22.4076	5.0276	3.94112	1.26703	2	4	0	0	6	2	6.96203	21.0047	37.6709	0	18.2603	17.4346	12.5946	4.80188	14.4875	25.9826	0	10.7306	12.0251
2	12.7342	1	3	1	1781.1	37.0009	55.7436	10.7385	9.17827	13.1531	9.8516	1.85924	1.04387	2	1	0	0	6	2	6.96203	14.0032	10.8987	0	5.17089	0.281646	5.88083	7.91789	15.9258	12.3951	0	2.80725	0.320315
2	12.3753	1	3	2	1688.9	56.0504	29.4196	16.4439	11.5436	17.5819	19.9283	1.77313	1.04987	2	1	0	0	4	2	13.9241	0	10.8987	15.8544	2.46835	0.556962	2.9605	16.7003	0	13.0718	19.0155	2.9605	0.668011
1	12.5534	1	3	1	2137.59	48.0294	39.0285	15.3804	13.7114	16.1339	12.4493	2.51197	1.17514	2	2	0	0	5	2	0	14.0032	29.8861	0	12.6582	1.67722	11.9953	0	13.2698	28.3209	0	3.35868	1.58938
2	13.3342	1	3	3	1698.74	39.7365	44.9079	18.1617	9.85651	12.8736	12.4812	2.20771	1.21484	2	2	0	0	3	1	13.8449	28.4842	22.0854	0	3.79747	0	4.52825	16.5092	33.9656	26.3355	0	0	0
1	13	3	3	4	2330.52	43.2878	42.064	17.2762	14.5221	18.6879	5.33724	2.98755	1.27266	2	3	0	0	5	2	10.4051	38.7453	0	8.58558	15.1329	17.6456	13.1532	9.04386	33.6766	0	7.46241	6.72789	15.3372
2	13.0795	3	3	4	1534.76	40.8407	44.9001	17.0651	14.5934	16.8784	4.71464	2.81202	1.83222	4	3	0	0	3	1	0	12.1392	8.63924	52.2468	2.46835	11.4135	3.25784	0	16.0219	11.4025	68.9577	3.25784	15.064
2	13.5041	3	3	1	2090.54	48.3976	36.1315	17.7338	15.4212	21.7897	5.07408	1.95812	0.831423	1	2	0	0	5	2	6.96203	14.0032	16.8608	0	1.38291	0.281646	1.33998	6.74589	13.5684	16.3373	0	1.33998	0.272902
2	12.8932	3	3	4	1913.13	49.5764	39.2006	13.7049	12.8649	16.244	14.2808	2.13634	1.11667	2	2	0	0	5	2	0	25.2057	8.22152	0	0.653481	9.79905	0.691911	0	26.688	8.70501	0	0.691911	10.3753
2	12.9151	3	3	1	1351.79	32.1289	54.5718	16.7083	9.9716	14.3639	3.79693	1.89538	1.40213	3	1	0	0	7	2	0	27.3323	21.1266	0	0	0.556962	0	0	40.9571	31.658	0	0	0.834601
2	13.3288	3	3	1	1765.16	41.9106	32.6034	27.5225	11.7673	13.4942	9.8432	2.28669	1.29546	3	2	0	0	4	2	6.96203	11.212	40.5949	0	0	0.838608	0	7.98939	12.8666	46.5854	0	0	0.962358
1	12.0027	3	3	3	1985.21	38.3314	41.1226	23.1134	9.81055	16.0035	4.59977	3.01028	1.51635	3	3	0	0	7	2	0	21.0142	42.7215	0	5.75949	0.556962	5.8768	0	21.4422	43.5916	0	5.8768	0.568306
2	12.2411	3	3	4	1837.62	40.8766	44.3436	17.5496	12.1296	19.5864	4.28913	2.66882	1.45232	3	3	0	0	10	3	0	22.4051	27.1682	0	6.07595	1.11392	6.69761	0	24.6974	29.9479	0	0	1.2279
1	10.8603	3	3	3	3344.2	47.9629	34.2188	19.7194	13.115	23.6382	4.65531	4.34181	1.23253	2	5	0	1	8	3	6.96203	41.6108	56.2785	0	0	0.281646	0	4.21702	25.2044	34.0889	0	0	0.170598
2	12.9671	1	3	4	2818.71	32.8035	47.2136	22.9325	10.2898	11.9862	4.65885	7.6589	2.71716	5	5	0	0	6	2	12.5863	39.3513	103.228	64.7152	0	10.6835	0	9.04503	28.2794	74.1837	46.5069	0	7.67762
2	13.1315	3	3	1	2489.04	35.5665	47.3748	19.7214	10.083	10.4466	8.90822	3.62378	1.45589	3	4	0	0	6	2	12.5863	38.8101	30.6456	0	6.56962	10.9652	5.34651	10.243	31.5846	24.9401	0	0.401761	8.92372
1	10	3	3	4	1506.64	36.2405	53.4471	13.6503	12.7359	14.9462	4.68771	1.12614	0.747453	1	1	0	0	8	3	0	16.0485	9.63291	3.82911	0.797468	0	1.07218	0	21.5768	12.9512	5.14815	1.07218	0
1	11.3315	3	3	1	2847.12	41.8766	43.5885	17.3128	13.7861	18.6024	5.07124	3.9442	1.38533	3	4	0	0	5	2	13.9241	42.0095	17.2785	0	0	0.844937	0	9.90654	29.8885	12.2931	0	0	0.601147
1	12.5397	3	3	5	1597.39	39.5964	41.0277	21.9498	9.50882	18.2586	5.10564	2.42499	1.53613	3	2	0	0	7	2	20.8861	0	23.7342	0	10.8608	0.838608	13.7725	26.4856	0	30.0972	0	7.03071	1.06343
2	13.6301	1	3	4	1842.19	39.7041	46.381	16.8115	11.416	16.7954	4.57961	2.31849	1.25856	2	2	0	0	6	2	0	45.7516	12.2025	0	2.65823	0.556962	2.92295	0	50.3078	13.4177	0	2.92295	0.612427
2	13.5644	3	3	3	2315.11	38.4364	51.8375	12.98	8.72161	19.594	4.33052	2.82848	0.936666	1	3	0	0	6	2	20.8861	33.9794	5.75949	0	0	0.140823	0	18.2746	29.7308	5.03936	0	0	0.123215
2	13.2466	1	3	4	1913.56	45.1892	43.4112	14.1344	13.5417	16.8149	9.23879	2.12239	1.10913	2	2	0	0	5	2	0	22.4051	8.22152	0	0.466772	2.36867	0.494112	0	23.7174	8.70307	0	0.494112	2.50741
1	13.5178	3	3	3	2324.07	33.2511	57.4785	12.8602	14.2786	9.18052	6.77376	2.41146	1.0376	2	2	0	0	4	2	0	43.4098	0	0	0	6.32278	0	0	37.8356	0	0	0	5.51088
1	10.6438	1	3	4	1925	45.0662	41.2183	15.8783	13.0443	20.6345	5.55488	3.60377	1.87209	4	4	0	0	7	2	6.96203	30.4082	0	52.2468	0	2.36867	0	7.32601	31.998	0	54.9784	0	2.49251
1	10.5534	1	3	4	2219.96	49.1374	39.7194	13.625	16.8038	21.5758	5.36928	2.72313	1.22666	2	3	0	0	6	2	0	21.0047	5.06013	15.8544	4.55696	1.11392	4.15808	0	19.1661	4.6172	14.4666	0	1.01642
2	10.8247	1	3	4	1978.22	35.219	51.0737	16.4978	11.7156	14.9416	3.02624	4.63407	2.34255	5	5	0	0	7	2	13.9241	41.8133	9.45592	62.6962	0	1.12025	0	14.2579	42.8157	9.68262	64.1993	0	1.14711
2	12.9342	1	3	4	1580.22	34.2589	49.6592	19.1828	11.4133	14.0256	6.04688	2.62832	1.67693	4	3	0	0	4	2	6.96203	22.4051	27.4304	0	2.31646	9.12184	2.9694	8.92442	28.7204	35.1622	0	2.9694	11.693
2	11.5918	1	3	4	2317.94	46.6593	40.4607	15.4077	10.987	15.6469	12.3759	2.72382	1.08019	2	3	0	0	7	2	6.96203	35.0079	19.7785	0	0	0.556962	0	6.08409	30.5933	17.2843	0	0	0.486727
2	11.0548	1	3	4	1547.02	41.2915	46.6744	14.9494	12.1845	15.1706	8.48364	1.99794	1.14927	2	2	0	0	6	2	13.9241	25.2152	6.85127	0	0	1.25475	0	18.2319	33.0164	8.97094	0	0	1.64295
1	10.7397	1	3	4	1762.8	39.6221	49.3262	13.6837	11.0161	19.1506	4.64761	2.20918	1.25322	2	2	0	0	8	3	6.96203	31.3497	13.7025	0	0	1.25475	0	8.00009	36.024	15.7456	0	0	1.44183
1	10.611	1	3	4	2164.35	39.8546	48.5723	14.6071	15.1077	15.5752	4.32596	1.51714	0.700967	1	1	0	0	7	2	6.96203	21.731	0	0	0	2.36867	0	6.51583	20.3383	0	0	0	2.21686
1	11.5452	1	3	4	1349.14	55.2273	31.733	15.0204	17.7467	25.3273	5.30775	1.01011	0.748705	1	1	0	0	6	2	0	11.2025	0	0	0	1.11392	0	0	16.8198	0	0	0	1.67247
2	10.3397	1	3	4	1438.77	39.5525	48.4937	14.9154	15.3439	15.9466	4.54392	1.72927	1.20191	2	1	0	0	9	3	0	23.8054	6.32911	0	0.280063	1.11392	0.394301	0	33.5156	8.91075	0	0.394301	1.56829
2	12.2575	1	3	4	691.736	15.8985	75.1167	13.6779	8.50656	4.65947	0.803739	1.58337	2.28898	5	1	1	0	7	2	0	1.71414	0	0	37.7848	1.11392	110.647	0	5.01958	0	0	0	3.26195
2	12.8493	3	3	5	1547.39	41.5485	42.7179	18.4016	10.9125	20.5478	5.44944	1.75432	1.14769	2	1	0	0	6	2	0	3.74684	30.1582	0	0.683544	1.67089	0.894805	0	4.90486	39.4791	0	0.894805	2.1873
2	13.7808	3	3	4	2030.4	46.3079	41.7344	14.5919	15.8246	19.6117	6.79633	1.46664	0.722337	1	1	0	0	7	2	0	15.4082	0	10.732	9.39557	1.67089	9.37353	0	15.3721	0	10.7068	4.06954	1.66697
1	11.8027	3	3	4	2556.44	41.4158	43.4486	16.9842	13.2883	18.3719	5.18896	3.44734	1.26244	2	4	0	0	8	3	6.96203	8.4019	26.6203	38.8291	12.2421	0	9.70025	5.51649	6.6574	21.0931	30.767	9.70025	0
1	13.5808	3	3	5	4383.99	53.5292	38.4496	10.4524	17.0526	24.7148	7.21733	4.38835	1.00099	1	5	0	0	7	2	28.7975	26.9826	31.5633	10.732	14.5886	4.4557	6.74073	13.306	12.4674	14.584	4.95876	5.33702	2.05877
2	13.3644	3	3	4	2413.57	43.8188	35.2934	23.0927	13.5814	20.2168	5.5428	4.2052	1.74231	4	5	0	0	9	3	5.56962	19.2057	33.4335	64.7152	0	2.22785	0	4.67442	16.1188	28.0598	54.3136	0	1.86977
1	13.4411	3	3	5	2069.71	41.5163	35.6589	25.0522	13.7695	15.918	6.46924	3.33766	1.50632	3	4	1	0	8	3	13.9241	25.2057	39.5348	12.8784	0	1.95253	0	13.6276	24.669	38.693	12.6042	0	1.91096
1	13.537	1	3	5	2194.73	39.6559	37.5696	25.121	16.3116	13.104	6.0268	3.19887	1.45752	3	3	0	0	8	3	10.069	26.606	11.519	12.8784	21.7722	4.21519	20.0947	9.29328	24.5562	10.6315	11.8862	15.1295	3.89043
2	10.2658	3	3	5	2513.67	40.176	43.669	18.8839	13.9482	16.574	5.98136	3.37476	1.34256	3	4	0	0	7	2	0	23.8402	9.69937	61.8165	2.61076	1.95253	2.10388	0	19.2116	7.81622	49.8147	0	1.57345
2	13.9315	3	3	4	1033.65	33.4033	48.129	20.6964	17.0668	8.92535	3.69855	0.683647	0.661389	1	1	1	0	9	3	0	0	8.63924	0	5.79114	0	11.3488	0	0	16.9302	0	0	0
1	10.3562	3	3	5	2064.89	42.4986	41.1	18.9695	17.4424	15.6027	3.79822	2.71647	1.31556	3	3	0	0	7	2	0	22.4051	34.34	0	4.55696	10.1266	4.47035	0	21.9792	33.6873	0	0	9.93412
1	13.4301	1	3	4	2133.1	42.9153	44.8953	14.9941	16.5277	16.694	3.05401	2.0407	0.956683	1	2	1	0	7	2	0	11.2025	15.8228	0	16.3924	0	15.5666	0	10.6382	15.0257	0	8.23407	0
2	12.9726	3	3	4	1851.09	23.926	55.2901	24.2383	9.35664	6.86428	3.40788	2.76509	1.49376	3	3	0	0	7	2	6.96203	17.5396	48.7025	0	0	3.07278	0	7.61853	19.1935	53.2951	0	0	3.36254
2	12.9644	3	3	5	1483.96	28.2711	50.689	23.835	6.43463	11.9078	6.04037	3.08845	2.09578	5	3	0	0	9	3	0	15.538	11.519	6.43919	54.9992	0	75.0754	0	21.2098	15.7237	8.78966	53.9953	0
2	11.7315	3	3	4	2706.1	33.8913	46.0499	22.9353	9.45029	11.4796	7.85729	4.90991	1.81439	4	5	0	0	10	3	0	18.9627	12.4051	99.3264	3.86076	6.7173	2.88996	0	14.1944	9.28578	74.3505	0	5.02822
1	11.9479	3	3	5	2954.14	34.7987	50.9771	17.4091	10.6668	14.1128	4.56038	5.45767	1.84747	4	5	0	0	9	3	0	29.7864	5.85895	97.212	15.9494	7.44937	10.9364	0	20.4244	4.01746	66.6579	0	5.108
1	10.1534	1	3	4	1736.32	44.1285	38.6435	19.662	16.1075	17.6023	6.19294	2.23584	1.30013	3	2	0	0	7	2	0	11.2025	10.0791	6.43919	2.66139	3.89873	3.10486	0	13.0692	11.7586	7.51215	3.10486	4.54838
1	10.2219	1	3	5	1590.86	35.1799	50.9222	17.0788	16.2895	10.353	2.9503	4.61469	2.90075	5	5	1	0	6	2	11.519	13.0633	0	104.494	3.5443	0	4.51297	14.6671	16.6335	0	133.052	0	0
1	11.5945	3	3	5	1722.3	38.058	41.3893	23.1374	10.7225	15.771	7.30783	2.43599	1.41438	3	2	0	0	7	2	0	12.1487	6.32911	27.7215	6.07595	0	7.14608	0	14.2884	7.44383	32.604	0	0
1	11.1534	3	3	1	1735.06	30.3822	42.8755	29.4209	8.58711	11.5642	4.33768	3.65301	1.85182	4	4	1	0	8	3	13.9241	8.4019	71.7215	0	11.2342	0	13.1157	16.256	9.80904	83.7334	0	0	0
2	11.4932	3	3	4	2200.08	39.3971	49.2796	14.4031	15.1647	16.0774	3.17392	1.61057	0.732049	1	1	0	0	11	3	6.96203	18.2041	0	0	12.9747	0.563291	11.9459	6.41002	16.7607	0	0	0	0.518629
1	13.7425	3	3	5	2797.28	51.7494	37.5252	13.069	17.2409	13.8546	14.7867	1.81828	0.650018	1	1	0	0	8	3	0	14.0032	14.8861	0	0	1.67089	0	0	10.1403	10.7797	0	0	1.20997
1	13.611	3	3	4	3486.36	46.3844	38.5085	17.5203	19.9419	17.5716	3.12909	4.33526	1.76054	4	5	0	0	9	3	58.4724	28.0063	34.1456	0	4.43038	13.7307	2.57413	33.9736	16.2722	19.8392	0	2.57413	7.97781
1	13.4904	3	3	4	2416.79	40.8722	41.5476	20.1757	18.4257	15.5198	3.79991	4.13138	1.61842	4	4	1	0	5	2	6.96203	20.2368	56.4873	0	1.64557	2.50949	1.37924	5.83525	16.9616	47.3451	0	1.37924	2.10334
1	11.9288	4	3	2	1511.67	45.6857	43.3959	13.3479	14.2763	15.1363	11.0808	2.01458	1.33269	3	2	1	0	7	2	0	7.58228	14.0127	7.65823	12.5491	3.646	16.8157	0	10.1603	18.777	10.262	16.8157	4.88564
1	12.9425	4	3	2	2186.26	50.525	31.3956	20.0407	16.4818	23.0396	5.39188	2.86545	1.31066	3	3	0	0	4	2	0	23.8054	54.4462	0	0	0.563291	0	0	22.0564	50.4461	0	0	0.521907
1	11.8932	4	3	3	1633.25	34.1146	53.8305	15.4188	10.9736	11.2372	9.01155	1.86372	1.14111	2	1	1	0	5	2	13.9241	7.3038	17.7342	0	0	8.41139	0	17.2693	9.05855	21.9949	0	0	10.4322
2	10.9589	4	3	4	1649.22	44.6326	45.8659	12.3921	17.174	19.0517	4.33086	3.36317	2.03925	5	4	0	0	5	2	13.9241	12.8054	4.84968	41.7975	0	19.8572	0	17.1021	15.7281	5.95659	51.3374	0	24.3895
1	12.7753	4	3	4	2165.54	43.9709	43.0016	15.7142	14.7651	15.8757	8.48475	4.63636	1.93779	4	5	1	0	8	3	13.9241	18.4066	15.6861	65.3085	16.1772	2.22785	15.1322	13.0245	17.2176	14.6727	61.0896	9.44872	2.08393
2	11.8027	4	3	4	1846.61	43.9991	40.0661	18.4371	15.7896	15.9383	5.71858	2.64993	1.43503	3	3	0	0	8	3	10.069	14.1377	24.8592	2.51582	5.98734	6.68354	6.56784	11.0453	15.5084	27.2694	2.75974	3.56857	7.33154
2	11.9342	4	3	4	1944.66	51.2423	34.6179	16.3087	15.9101	20.7863	10.0212	1.97073	1.01341	1	2	0	0	5	2	0	13.9161	20.3544	0	3.65506	3.47823	3.80727	0	14.4956	21.202	0	0.514228	3.62307
1	12.1808	4	3	4	2606.04	41.9523	46.3848	14.5613	14.4568	14.9417	7.30049	2.60494	0.915158	1	3	0	0	4	2	6.96203	25.6187	20.9055	0	3.08861	2.22785	2.40073	5.41148	19.913	16.2496	0	0.511631	1.73167
2	10.2466	4	3	4	1413.45	48.3006	42.0638	12.2642	12.8767	24.2017	5.80529	1.27451	0.746053	1	1	0	0	4	2	6.96203	5.60127	6.76741	0	4.57437	6.40506	6.5556	9.9774	8.02727	9.69848	0	0.943317	9.1792
1	10.6082	4	3	3	2656.34	40.6451	49.1398	13.0994	12.9984	16.677	5.74966	4.73119	1.78109	4	5	0	0	6	2	17.3671	12.2073	0	68.7342	13.6709	15.7236	10.425	13.2436	9.30888	0	52.4145	0	11.9903
1	12.4685	4	3	1	2132.69	34.5514	57.4473	11.7502	12.0214	12.3809	5.37152	2.88538	1.35293	3	3	0	0	7	2	6.96203	11.3012	40.481	0	18.3165	2.64596	17.3971	6.61258	10.734	38.4492	0	1.6832	2.51315
1	12.8712	4	3	3	4417.8	52.0307	38.9205	11.4968	19.5106	20.7894	5.54026	4.03819	0.914074	1	4	0	0	4	2	27.1864	29.7975	31.7608	0	3.48101	4.18671	1.59611	12.4655	13.6627	14.5629	0	0	1.91968
2	13.9644	4	3	4	1343.19	47.4499	41.335	13.7971	14.6149	20.7942	6.29807	2.4142	1.79737	4	2	1	0	8	3	11.0759	8.34388	14.9858	0	21.3481	5.11041	32.1947	16.7035	12.5833	22.5998	0	23.7189	7.70693
1	13.5178	4	3	4	2633.61	36.7203	54.0034	12.6492	14.7241	15.0831	3.76949	2.72217	1.03363	1	3	0	0	6	2	0	24.5055	26.6709	0	0	15.5712	0	0	18.8485	20.5139	0	0	11.9766
1	13.611	4	3	5	2625.38	49.8782	37.6285	14.8434	20.4205	20.0998	5.13691	2.81289	1.07142	2	3	0	0	10	3	6.96203	13.303	30.8943	0	0	6.48101	0	5.37163	10.2641	23.8369	0	0	5.0005
2	12.7205	4	3	1	1810.42	47.5336	41.5701	13.0097	15.5921	17.4596	9.00094	1.41998	0.662821	1	1	0	0	8	3	6.96203	11.6152	9.09177	0	6.68038	1.78228	7.47455	7.78968	12.9961	10.1726	0	0	1.99416
1	11.9014	4	3	1	2167.25	35.7791	54.7313	12.9088	8.75283	14.1879	9.26811	1.8314	0.845035	1	1	0	0	4	2	0	22.8307	14.7257	0	1.12405	2.22785	1.05061	0	21.3389	13.7636	0	0	2.08228
1	12.211	4	3	5	2169.77	56.124	35.5452	10.5606	13.849	24.8992	11.2708	1.82551	0.841335	1	1	0	0	4	2	0	20.4652	9.72559	1.0732	1.51582	1.11392	1.41513	0	19.1057	9.07954	1.00191	1.41513	1.03993
1	11.3288	1	3	4	1128.52	22.3849	57.2076	24.0119	6.73628	6.085	4.56624	1.93994	1.71901	4	2	1	0	5	2	6.96203	10.5024	14.2405	0	8.22468	3.33436	14.7629	12.4965	18.8513	25.5611	0	0	5.98503
1	10.1452	3	3	4	1971.35	41.8663	47.4788	13.6208	15.0103	16.6142	4.40697	1.7608	0.893194	1	1	0	0	8	3	0	12.8418	14.2405	0	7.53165	1.67089	7.73906	0	13.1954	14.6327	0	0	1.7169
1	11.7425	3	3	3	1923.27	52.916	33.9137	14.8774	17.9411	20.3513	7.28843	2.65492	1.38042	3	3	0	0	5	2	6.96203	18.5055	28.0823	0	14.3354	3.92405	15.0985	7.33259	19.4905	29.577	0	10.2989	4.13291
1	12.1123	3	3	4	1634.07	38.5348	43.0307	21.1227	10.2334	15.551	5.95069	2.43884	1.49249	3	2	1	0	5	2	0	14.7033	28.481	0	8.71044	15.8186	10.7977	0	18.2267	35.3059	0	10.7977	19.6092
2	10.2247	3	3	5	1373.95	41.1462	44.7085	16.938	10.8294	18.4404	5.0715	1.75327	1.27608	2	1	0	0	4	2	0	11.2025	15.8228	0	17.1677	1.67089	25.3108	0	16.5162	23.3279	0	14.2067	2.46343
1	11.1178	3	3	5	2249.69	37.5567	51.203	14.4391	14.2886	13.486	5.70258	2.0856	0.927063	1	2	0	0	5	2	13.9241	19.1456	5.75949	0	3.66772	10.1097	3.30246	12.5374	17.2389	5.18591	0	0	9.10289
2	11.2767	3	3	5	2119.31	34.5253	54.4159	14.4578	12.5197	14.4175	3.33523	2.33401	0.997498	1	2	0	0	7	2	6.96203	26.0047	20.0931	0	0	3.13291	0	6.65432	24.8554	19.2051	0	0	2.99444
2	12.5644	3	3	3	1807.45	30.5978	55.5485	17.3025	11.2545	9.53165	5.53887	1.89093	1.04618	2	1	0	0	7	2	6.96203	14.5459	12.1772	0	10.0348	0	11.2462	7.80244	16.3018	13.6472	0	0	0
1	13.4027	1	3	4	2054.32	48.0586	32.3013	21.6576	14.4293	19.8742	7.88187	2.76556	1.34622	3	3	0	0	5	2	6.96203	17.504	32.5491	0	13.4462	1.39557	13.2585	6.86483	17.2596	32.0946	0	9.64196	1.37609
1	12.7014	3	3	4	1438.47	43.0206	37.7562	21.587	15.9571	15.7886	5.63555	2.22191	1.54464	3	2	1	0	8	3	6.96203	21.3062	24.8639	0	1.42247	0	2.00311	9.80389	30.0032	35.0133	0	2.00311	0
1	12.6767	2	3	4	2480.48	42.3668	40.1473	19.9937	16.816	14.9217	5.95186	3.45699	1.39368	3	4	0	0	8	3	6.96203	22.4051	28.6994	0	14.7983	18.2616	12.0848	5.68542	18.2967	23.4369	0	12.0848	14.913
1	13.7616	3	3	4	2271.91	41.0963	48.1155	13.7929	21.5947	13.0219	2.32587	2.21355	0.974311	1	2	0	0	10	3	6.96203	26.2073	6.50791	0	7.33544	0	6.54029	6.20735	23.3665	5.80246	0	0	0
1	13.0192	3	3	4	2169.56	41.0025	40.0896	21.4117	16.977	13.5189	5.39861	2.48174	1.14389	2	2	0	0	5	2	6.96203	16.11	22.8797	0	9.44937	9.55274	8.82254	6.5002	15.0413	21.362	0	8.82254	8.91906
2	13.7726	3	3	4	956.37	43.7994	46.5228	12.5835	23.7546	13.5154	2.68282	1.0098	1.05587	2	1	1	0	7	2	18.038	0	0	0	0	1.67089	0	38.2054	0	0	0	0	3.53902
2	13.0192	3	3	4	2984.52	43.5828	48.2075	11.2642	18.4441	17.3566	4.70388	5.9512	1.99402	5	5	0	0	8	3	6.96203	19.2057	0	104.494	25.3101	10.1266	17.1784	4.72524	13.0352	0	70.9215	3.55681	6.87307
2	12.7808	3	3	4	1327.04	37.3759	38.9092	26.147	15.3583	12.126	4.59682	3.74771	2.82412	5	4	0	0	9	3	59.5807	17.46	33.4778	0	30.0759	0	45.9091	90.9462	26.6516	51.1019	0	27.0508	0
2	13.4274	2	3	4	2008.37	48.564	37.5907	16.1928	14.2126	20.4508	8.31393	2.75103	1.37696	3	3	0	0	9	3	6.96203	18.9043	19.0902	0	22.8196	1.11392	23.0159	7.02191	19.0669	19.2544	0	23.0159	1.12351
2	13.0219	3	3	3	2132.1	46.1985	37.4376	18.7025	19.0713	17.6154	3.9366	2.11961	0.89096	1	2	0	0	4	2	6.96203	20.087	28.3359	0	1.64557	1.11392	1.56341	6.61441	19.0841	26.9211	0	1.56341	1.05831
1	10.3753	3	3	5	1566.2	49.7082	36.7405	15.8458	17.1758	18.6143	6.39134	1.54105	0.997737	1	1	1	0	7	2	11.519	11.1445	0	0	7.59494	0	9.82292	14.8981	14.4138	0	0	4.0274	0
1	10.0685	3	3	5	2450.69	37.2059	51.5338	14.5066	15.0768	13.4419	4.50506	1.96941	0.713844	1	2	0	0	4	2	18.481	20.0823	8.63924	0	0	2.22785	0	15.2756	16.5992	7.14083	0	0	1.84145
2	10.989	3	3	4	1638.85	41.1368	47.1033	14.7355	13.514	17.2016	6.68889	2.20339	1.21023	2	2	0	0	8	3	6.96203	11.2025	32.0854	0	6.52057	3.90759	8.05951	8.60515	13.8465	39.658	0	1.0952	4.82984
2	12.6932	3	3	4	2635.21	42.8139	46.4882	13.6227	13.5032	17.4281	4.34188	5.48909	2.08298	5	5	0	0	9	3	10.3671	27.2231	83.8608	10.6614	6.88608	9.22743	5.29322	7.96902	20.926	64.4624	8.19524	0	7.09298
2	10.4986	3	3	4	2355.33	43.2976	49.4681	10.3159	13.9213	18.4047	4.73395	3.87312	1.6444	4	4	0	0	7	2	0	20.913	44.6582	10.6614	8.21519	10.692	7.06525	0	17.9856	38.4071	9.16904	1.14307	9.19535
1	12.737	3	3	5	2700.56	47.1261	40.641	14.7719	12.4107	23.0988	7.07914	3.06607	0.972418	1	3	0	0	5	2	13.9241	21.7049	22.2184	0	15.2911	14.8658	11.4696	10.4442	16.2805	16.6656	0	3.20921	11.1506
1	13.6712	2	3	4	2695.02	50.4743	36.4148	15.3841	21.8084	17.3699	7.23407	2.78167	1.03215	1	3	0	0	5	2	0	11.847	39.8165	0	8.25949	0	6.20804	0	8.90453	29.927	0	0	0
2	13.0849	3	3	4	3177.16	37.053	53.722	12.5983	14.7473	12.346	5.96062	3.70543	1.16627	2	4	0	0	8	3	11.0759	15.611	36.5823	0	18.3291	16.1408	11.686	7.06161	9.953	23.3235	0	0	10.2908
2	13.3397	3	3	4	2223.65	41.2528	49.0287	12.8173	16.5877	14.5939	5.65903	2.58626	1.16307	2	3	0	0	7	2	0	13.0712	17.3382	0	7.48101	8.12278	6.81484	0	11.9072	15.7942	0	0	7.39947
2	13.1534	3	3	5	1916.98	43.5041	44.9982	14.3317	15.3116	16.5003	7.2291	2.90303	1.51438	3	3	0	0	7	2	0	18.8486	38.557	0	17.2152	4.16795	18.191	0	19.917	40.7424	0	0	4.4042
1	11.0137	3	3	5	1977.4	42.8585	50.1195	10.1664	13.4048	17.5089	7.5864	1.65707	0.838007	1	1	0	0	4	2	13.9241	21.731	0	0	0	5.45304	0	14.2638	22.2612	0	0	0	5.58608
1	10.7863	3	3	5	2716.3	31.3537	52.555	19.3705	12.333	10.5297	1.75828	3.58813	1.32096	3	4	0	0	7	2	0	51.3092	12.6076	0	2.26582	0	1.68971	0	38.2631	9.40194	0	1.68971	0
2	12.1589	3	3	4	1831.76	47.3681	37.5753	17.3905	12.437	22.3347	7.45647	2.62492	1.44873	3	3	0	0	8	3	0	9.33861	3.25633	45.8228	2.67563	1.95886	2.95884	0	10.3271	3.601	50.6729	2.95884	2.1662
1	10.9973	3	3	4	2606.52	48.8256	37.4021	16.1512	15.19	19.6473	7.38574	2.09497	0.807884	1	2	0	0	10	3	0	11.8476	17.7674	0	21.1946	1.808	16.4713	0	9.20727	13.8078	0	16.4713	1.40508
2	10.2137	3	3	4	2488.24	35.631	54.2889	13.3814	14.0309	12.5845	5.59782	3.77701	1.51794	3	4	0	0	8	3	19.5483	21.4121	8.16086	56.4399	0	2.23418	0	15.914	17.4313	6.64365	45.9469	0	1.81881
1	11.0356	1	1	4	1489.24	24.3742	69.7717	10.1798	7.68717	10.8514	2.72377	1.01915	0.684341	1	1	1	0	8	3	0	10.9177	0	0	3.48101	7.94304	4.73481	0	14.8501	0	0	0	10.804
2	12.3644	1	1	4	2196.57	41.8862	45.6055	15.3578	13.2495	19.8061	4.96723	3.48228	1.59352	4	4	0	0	8	3	13.5932	13.6044	20.807	0	14.3592	18.7658	13.2418	12.5354	12.5458	19.1878	0	0.525294	17.3055
2	13.9397	1	3	4	3182.6	43.0177	40.7775	18.7278	17.073	13.6822	7.87208	2.9624	0.930811	1	3	0	0	4	2	0	3.74684	55	0	5.46835	8.36076	3.48046	0	2.38476	35.006	0	0	5.3214
1	12.0685	1	3	4	2017.86	35.8318	53.3255	14.1747	10.5303	15.4586	5.35719	1.43197	0.70965	1	1	0	0	7	2	0	11.7722	7.19937	0	9.97389	1.11392	10.0124	0	11.8176	7.22713	0	0.774336	1.11822
1	10.126	3	3	4	2460.94	47.2306	40.3931	14.8998	13.6407	20.8879	7.83623	1.58651	0.644678	1	1	0	0	7	2	0	3.3212	6.91139	0	0	13.9304	0	0	2.73374	5.68889	0	0	11.4663
2	10.2329	4	1	4	1596.24	43.7321	49.2211	10.1345	20.7631	14.8522	5.68588	2.15561	1.2126	2	2	0	0	9	3	6.96203	5.55485	5.75949	0	0	1.66718	0	8.83485	7.04914	7.30883	0	0	2.11566
2	10.6986	1	1	3	1731.14	46.5788	41.5481	14.493	14.6119	15.71	9.9644	2.6266	1.51727	3	3	0	0	9	3	28.7975	3.97152	14.7089	0	21.4146	0.838608	25.0576	33.6965	4.64715	17.2111	0	12.8769	0.981271
1	11.6055	1	1	3	2178.08	32.0011	57.4852	14.1051	10.8254	12.3048	5.87541	3.32757	1.52776	3	4	0	0	8	3	17.2785	34.0854	27.2405	0	14.6867	1.61835	13.6588	16.0692	31.6999	25.3341	0	0	1.50509
2	13.7644	1	1	4	1721.32	36.4613	51.1188	15.6123	14.6243	15.0864	3.89168	3.74602	2.17625	5	4	0	0	9	3	14.3987	16.4647	16.7437	41.7975	13.6551	2.22785	16.0692	16.9444	19.3756	19.7039	49.1871	3.4857	2.62172
2	10.3151	3	1	5	2330.37	49.1379	39.6334	13.7273	12.8576	24.6429	5.84315	3.7785	1.61214	4	4	0	0	7	2	6.96203	16.1036	45.8544	0	17.9541	5.50289	15.6063	6.05163	13.9978	39.8583	0	9.82565	4.78331
1	13.8849	3	1	3	2275.8	32.5926	53.7364	17.028	10.4265	14.0166	4.63864	3.73666	1.64191	4	4	0	0	10	3	0	26.2864	48.9937	0	23.25	0	20.6943	0	23.3969	43.6081	0	0	0
1	12.9863	3	1	5	2980.82	36.1806	50.924	16.0766	11.8268	12.0253	6.41006	3.87695	1.22683	2	4	0	0	9	3	6.96203	21.4826	29.0395	0	26.6535	0	18.1126	4.7311	14.5987	19.734	0	0	0
2	13.3452	3	1	4	2526.03	46.5536	42.6071	13.5366	10.8022	23.8403	6.01288	2.99734	1.18658	2	3	0	0	7	2	0	23.0728	13.7706	0	2.23892	12.4601	1.79541	0	18.5022	11.0427	0	1.79541	9.99185
1	12.1699	3	1	4	1583.51	42.8956	45.4873	14.4574	11.1674	18.6396	7.72057	2.5425	1.60561	4	2	0	0	7	2	0	18.9662	26.3861	0	17.7184	2.22785	22.6655	0	24.2619	33.7534	0	17.9737	2.84989
2	13.0521	3	1	4	2480.26	39.3433	49.9031	13.9292	13.9564	13.9546	7.88409	2.10291	0.759159	1	2	0	0	5	2	20.8354	20.3923	7.29325	0	13.1519	1.39557	10.7412	17.0164	16.6545	5.95643	0	0	1.13977
2	11.6904	3	1	4	1964.52	40.749	44.0919	17.913	11.0891	18.9377	5.21463	6.26599	3.18958	5	5	0	0	7	2	17.3418	33.6675	2.74051	120.168	10.3228	1.67089	10.6439	17.8813	34.7149	2.82577	123.906	6.62391	1.72287
1	10.4082	3	1	4	1605.52	42.5931	42.1651	17.8745	17.9632	15.8226	4.86394	1.80475	1.12409	2	1	0	0	6	2	0	12.1392	26.481	0	1.94937	1.95253	2.45946	0	15.3157	33.4103	0	0	2.46345
1	12.3616	3	1	4	3249.38	36.6932	53.9583	12.7195	14.0791	11.6904	7.54217	3.59021	1.10489	2	4	0	0	4	2	13.9241	28.0237	23.2263	0	0	11.212	0	8.68016	17.4698	14.4791	0	0	6.9895
1	13.589	3	1	4	4322.07	50.5749	38.3606	13.5781	13.4791	21.0018	11.2172	5.59565	1.24377	2	5	0	0	2	1	6.96203	22.4051	44.7706	40.7815	32.1978	5.06523	15.0903	3.26292	10.5007	20.9828	19.1132	15.0903	2.37394
2	13.3288	3	1	3	2189.6	44.1218	45.0221	12.7236	17.7716	16.0427	5.14635	1.61834	0.739104	1	1	0	0	7	2	0	7.62922	9.4557	5.36599	3.14557	3.34177	2.91003	0	7.05794	8.74764	4.96418	2.91003	3.09154
2	10.4795	3	1	4	2266.21	40.4142	45.0579	17.3319	14.634	14.1953	7.12998	4.55857	1.92399	4	5	0	0	9	3	6.96203	10.6102	4.27848	83.038	11.4209	4.01013	10.2085	6.22297	9.48391	3.8243	74.2231	1.34642	3.58443
1	13.8712	3	1	4	2065.61	36.3301	49.9936	16.8498	9.64037	14.481	6.99612	2.32369	1.12494	2	2	0	0	6	2	0	34.5538	5.18354	6.43919	3.82437	7.71343	3.75036	0	33.8852	5.08324	6.31459	3.75036	7.56417
2	12.8932	3	1	4	2281.24	29.9068	63.0413	11.1378	10.3324	12.668	3.44889	2.06501	0.911525	1	2	0	0	10	3	0	19.6044	9.4557	0	5.74842	14.6744	5.10433	0	17.4078	8.39623	0	1.84756	13.0302
1	10.2767	3	1	3	1715.01	45.9781	44.3023	12.4888	15.3768	20.8704	5.5206	2.94428	1.71677	4	3	0	0	9	3	0	7.00158	49.9225	0	6.13608	0.891139	7.24747	0	8.26975	58.9647	0	2.91544	1.05255
2	11.2384	3	1	4	2206.04	40.5059	44.3495	18.0184	12.0297	15.2298	8.68157	3.53357	1.50204	3	4	0	0	8	3	21.0587	6.35443	46.7089	0	10.6804	0.281646	9.80699	19.3366	5.8348	42.8892	0	1.22043	0.258614
1	10.4904	3	1	5	2529.57	42.1379	45.9952	14.7592	15.414	19.642	4.78497	1.74235	0.69733	1	1	0	0	10	3	0	18.7169	0	0	6.63449	1.67089	5.31279	0	14.9882	0	0	2.21863	1.33802
1	10.4027	3	1	5	2502.14	54.0252	39.5584	8.93193	13.3049	24.211	10.6623	2.1153	0.845395	1	2	0	0	10	3	13.8228	5.60127	13.2975	5.36599	7.96835	5.57595	6.45089	11.1904	4.53458	10.7651	4.34411	6.45089	4.51409
1	10.7151	3	1	4	2808.48	39.3771	50.0131	13.7505	13.8104	14.3546	7.49703	3.75748	1.3379	3	4	0	0	9	3	13.8228	8.4019	32.2722	0	9.62342	6.13924	6.94097	9.9698	6.05994	23.2766	0	0	4.42798
2	12.6767	3	1	3	1659.5	49.014	32.6521	20.374	11.8655	15.9099	16.1327	2.92898	1.76498	4	3	0	0	6	2	0	13.5643	11.519	41.7975	11.7405	4.92335	14.3309	0	16.5571	14.0605	51.0195	14.3309	6.00962
2	12.0301	1	1	2	1536.68	48.3599	37.6748	16.3057	18.7746	21.1823	4.2947	1.93498	1.2592	2	2	0	0	9	3	0	7.00158	29.4684	0	7.47468	0.838608	9.85308	0	9.22944	38.845	0	4.17984	1.10545
2	12.0959	1	1	3	1256.82	28.7102	57.7975	17.1047	7.71652	14.2835	3.81865	1.98713	1.58109	4	2	1	0	10	3	6.96203	23.4858	18.9019	0	6.53481	0	10.5323	11.2209	37.8526	30.4647	0	10.5323	0
1	11.7068	1	5	5	3088.56	51.8032	36.0456	14.0362	20.4199	21.8328	5.53402	4.27052	1.38269	3	5	0	0	10	3	0	24.5055	15.0728	73.1456	10.2785	1.11524	6.74117	0	16.072	9.88553	47.9727	3.75247	0.731431
2	12.2	1	1	4	2308.59	45.7665	46.8527	10.3076	13.8709	12.5687	13.133	1.61563	0.699834	1	1	0	0	7	2	0	21.0309	0	0	9.55696	2.8193	8.38562	0	18.4532	0	0	0	2.47376
2	12.5726	1	1	2	2096.21	41.0163	44.4215	17.297	19.1711	13.1651	3.37873	3.96442	1.89123	4	4	0	0	10	3	17.3418	12.6203	19.9272	61.9541	1.27373	0	1.23086	16.758	12.1954	19.2564	59.8686	1.23086	0
1	10.1425	1	1	4	3110.94	40.8415	42.9994	18.8421	16.2094	14.6605	4.32074	5.79821	1.78847	4	5	0	0	10	3	6.96203	9.10206	51.7785	68.7342	11.4858	4.07848	7.47878	4.53322	5.92667	33.7148	44.7552	4.96284	2.65564
2	11.7205	1	1	1	1233.03	33.7385	50.7042	18.4023	6.50689	18.2997	4.45402	1.75446	1.455	3	1	1	0	7	2	0	18.7421	8.55696	0	14.2631	0.44557	23.4316	0	30.7898	14.0575	0	18.7682	0.731988
2	12.3534	1	1	1	1143.57	32.1904	51.6759	19.3649	6.53687	19.3279	4.5764	2.15751	1.88665	4	2	1	0	4	2	0	20.5435	31.9747	0	5.94304	0	10.5271	0	36.3895	56.638	0	4.37229	0
1	12.3562	1	1	1	2021.94	29.8698	53.1197	20.3308	6.71403	14.6778	4.65788	2.91903	1.44368	3	3	0	0	3	1	0	52.7579	24.2658	0	3.47468	0	3.48104	0	52.8545	24.3102	0	0	0
1	12.4904	1	1	3	4139.39	45.4303	44.1146	13.2094	19.4695	15.2561	6.39459	6.95501	1.6802	4	5	0	0	6	2	24.2785	24.3718	25.4968	61.2294	0	42.7215	0	11.8809	11.9265	12.4771	29.9631	0	20.9061
1	12.7425	1	1	4	7172.99	33.9427	56.026	13.5322	8.80152	8.62055	12.4059	9.2535	1.29005	3	5	0	1	9	3	0	70.0158	44.9222	0	20.2263	24.4059	5.71187	0	19.7724	12.686	0	0	6.89219
1	13.3397	1	1	4	8936.76	37.5247	48.8854	16.6659	15.2684	14.1208	3.89439	15.5648	1.74166	4	5	0	1	11	3	27.7468	120.301	206.897	0	25.1994	1.11524	5.71179	6.2892	27.2678	46.896	0	0.401683	0.252784
1	12.7479	1	1	4	3763.49	28.176	56.3991	18.9725	10.8116	10.9428	4.02089	11.7959	3.1343	5	5	0	0	11	3	0	63.0142	85.1661	88.8196	29.4209	4.41614	15.8353	0	33.9164	45.8394	47.8058	12.8103	2.37692
2	13.3562	1	1	4	3069.08	37.256	53.6776	12.4207	13.0934	9.06162	9.05776	3.65666	1.19145	2	4	0	0	10	3	17.3418	41.5214	22.6709	0	32.1519	3.25246	21.2207	11.4458	27.4047	14.9631	0	9.10653	2.14667
2	13.1781	1	1	4	4246.63	50.8028	37.6646	13.9287	8.7537	18.7619	17.4504	3.16328	0.744891	1	3	0	0	9	3	13.9241	16.1108	0	15.0248	7.77848	3.80942	3.71033	6.64177	7.68483	0	7.16681	3.71033	1.81709
2	12.7342	1	1	4	1874.81	14.4992	73.6154	15.8093	5.18254	5.68866	2.01083	2.20496	1.1761	2	2	0	0	11	3	0	20.3101	0	0	0	0	0	0	21.9441	0	0	0	0
2	12.8658	1	1	5	2620.9	33.7134	53.2057	14.3984	12.2565	13.5538	6.14507	2.4402	0.931054	1	2	0	0	10	3	0	12.2278	0	9.65878	0	12.3323	0	0	9.45067	0	7.46508	0	9.53138
1	12.5288	1	1	4	2444.33	37.635	50.2179	15.2848	13.472	14.3037	4.51092	4.86007	1.98831	5	5	0	0	7	2	0	21.7191	104.826	0	0	2.22785	0	0	17.9989	86.8704	0	0	1.84624
1	12.8027	1	1	5	4836.72	42.0851	42.6382	17.6615	11.0725	21.3114	5.10763	6.07552	1.25612	2	5	0	0	9	3	0	69.9256	87.4684	0	16.6424	0	6.96991	0	29.2852	36.6321	0	4.54456	0
1	13.6027	1	1	4	4534.82	27.4339	57.3459	18.8016	10.7576	10.3803	4.207	12.2893	2.71714	5	5	0	0	10	3	0	105.024	60.6667	182.864	14.7247	1.78228	6.57731	0	46.9126	27.0989	81.6827	5.02521	0.796118
1	13.8685	1	1	4	5196.25	27.3688	61.2912	15.2305	6.88959	9.7087	6.80964	6.92665	1.33301	3	5	0	0	6	2	0	93.3623	73.3544	0	13.1013	0	5.10723	0	36.3952	28.5956	0	0	0
1	13.4192	1	1	4	4120.47	38.8785	50.2028	14.0889	14.4434	17.6339	4.19614	5.57877	1.35392	3	5	0	0	11	3	30.4315	57.6076	45.9573	0	29.8212	1.17278	14.6602	14.9603	28.3201	22.5928	0	3.85583	0.576546
1	13.0438	1	1	3	3055.25	38.538	46.8642	17.5148	12.0447	19.1979	4.95703	7.29269	2.39872	5	5	0	0	9	3	0	44.8101	61.4699	57.2785	12.212	5.3917	8.09662	0	29.7093	40.7548	37.9758	3.43881	3.57472
2	13.9151	1	1	4	1626.04	29.0934	57.6212	16.885	8.57076	12.5716	6.2353	3.04548	1.87295	4	3	0	0	9	3	6.96203	28.7152	10.9114	16.5892	8.54747	3.95025	10.648	8.67298	35.7721	13.5929	20.666	10.648	4.92104
1	13.3178	1	1	4	1901.82	29.2231	53.5481	20.0881	13.3043	10.8377	2.63258	3.40362	1.78967	4	4	0	0	10	3	27.7722	32.9169	44.8418	0	7.53165	1.25475	8.02201	29.5803	35.0601	47.7613	0	3.30318	1.33644
1	13.1315	1	1	4	3230.53	16.1972	69.6648	17.8759	4.09377	6.88753	1.87806	7.04742	2.1815	5	5	0	0	4	2	0	95.5744	89.4304	1.91456	7.08861	5.58228	4.44477	0	59.928	56.0756	1.20049	4.44477	3.50026
1	13.5452	1	1	5	2718.56	39.6148	39.0472	23.7773	10.6728	19.4576	5.02225	5.25709	1.93378	4	5	0	0	9	3	0	38.9771	66.4177	39.2041	3.08544	8.35443	2.29901	0	29.0424	49.4889	29.2116	2.29901	6.22502
1	13.7096	1	1	4	2686.33	18.5879	64.9533	20.5171	4.4958	6.28416	4.99419	3.28326	1.09118	2	4	0	0	7	2	11.1392	50.2176	13.5	12.8784	0	9.75738	0	8.39961	37.8669	10.1798	9.71101	0	7.35761
1	13.8822	1	1	3	4356.12	31.283	51.2501	20.6688	12.393	13.0356	3.82436	5.26267	1.20811	2	5	0	0	9	3	0	49.2761	82.3639	0	0	13.9441	0	0	22.9139	38.3001	0	0	6.48414
2	10.9973	1	1	4	2757.49	34.1499	51.2305	17.7314	11.1943	15.9917	4.4052	2.22199	0.805803	1	2	0	0	7	2	0	15.1859	26.0222	0	7.02532	0.281646	5.16077	0	11.1555	19.1158	0	0	0.206896
2	10.7205	1	1	1	2041.26	18.8703	72.3481	13.3024	6.98016	7.2862	2.0706	2.53828	1.24349	2	2	0	0	8	3	12.5863	15.8188	29.1614	0	9.74367	3.67493	9.66911	12.49	15.6978	28.9382	0	0	3.64681
2	10.1863	1	1	4	1224.68	56.2655	31.7793	13.2936	12.2198	27.0539	9.45224	0.649486	0.53033	1	1	1	0	8	3	0	6.37342	3.11392	0	0	1.67089	0	0	10.5417	5.15047	0	0	2.76367
2	12.8658	2	1	1	2333.18	40.5998	47.3192	15.1201	16.3492	16.8054	3.56254	2.91597	1.24978	2	3	0	0	5	2	0	22.068	3.61551	28.4304	0	5.34684	0	0	19.1592	3.13894	24.6829	0	4.64206
2	13.4904	2	1	3	1605.01	43.256	40.6938	17.0357	14.8414	17.5762	4.23516	1.81654	1.1632	2	1	0	0	7	2	0	4.20095	19.7498	0	16.5601	4.4557	20.9001	0	5.30191	24.9257	0	7.95586	5.62342
2	11.211	1	1	2	1264.14	39.9899	30.3095	31.5936	13.6257	12.7262	9.26306	2.2079	1.74656	4	2	0	0	5	2	6.96203	14.0032	39.212	0	0	2.22785	0	11.1558	22.4384	62.8327	0	0	3.56987
2	13.1288	3	1	5	1603.69	42.703	43.7159	16.2862	17.5976	17.0791	3.58588	2.8299	1.76462	4	3	0	0	7	2	0	8.4019	0	52.2468	6.17722	0	7.80251	0	10.6125	0	65.9936	0	0
2	12.9452	2	1	3	2450.83	38.1232	46.2736	18.4943	15.9536	15.1849	3.44078	1.71436	0.699501	1	1	0	0	8	3	0	23.8291	9.12025	0	11.5823	2.65032	9.57289	0	19.695	7.538	0	0	2.19052
2	13.3973	1	1	2	3152.45	46.4655	44.365	11.9409	17.0218	20.2699	4.28752	3.98956	1.26554	2	4	0	0	3	1	0	24.7516	44.7358	31.3481	12.1456	2.34684	7.80426	0	15.9044	28.7454	20.143	2.27743	1.50798
2	13.8904	1	1	4	740.695	43.3659	47.8242	11.7957	15.3576	20.2396	3.37573	1.0924	1.47483	3	1	1	0	8	3	0	5.20253	0	0	16.5506	0	45.2624	0	14.2278	0	0	28.646	0
1	12.0055	1	1	4	2591.29	46.8563	42.3283	13.4595	19.939	19.9344	4.48044	4.3166	1.66581	4	5	0	0	4	2	10.069	22.4051	40.7326	0	0	3.57468	0	7.8711	17.5143	31.8412	0	0	2.79437
1	13.4904	1	1	3	2654.6	26.2337	65.6722	12.186	8.61202	8.93515	6.10466	3.05856	0.903548	1	3	0	0	8	3	20.8861	23.1772	7.56329	0	22.5032	6.68354	17.1715	15.9375	17.6858	5.77131	0	0	5.10001
1	10.7068	2	1	3	1336.17	53.978	26.0625	21.587	14.0804	24.3525	6.07439	1.5034	1.12515	2	1	1	0	4	2	0	9.80222	18.8553	0	6.55063	0	9.93078	0	14.8602	28.5847	0	0	0
1	13.0795	3	1	3	2881.9	45.0031	44.1824	13.5153	15.0636	18.633	6.0273	3.1311	1.08647	2	3	0	0	4	2	0	0	25.3418	0	18.6076	18.7595	13.079	0	0	17.8123	0	0	13.1857
1	13.1973	3	1	3	2836.33	37.8641	50.184	15.0718	12.1691	17.3288	3.97849	4.06778	1.43417	3	4	0	0	10	3	0	37.1519	37.2627	25.7567	9.06962	0	6.47732	0	26.5331	26.6122	18.3949	1.76284	0
1	12.389	1	1	4	2069.63	39.2285	44.4529	19.1329	11.9595	14.0956	8.21843	1.7776	0.858898	1	1	0	0	4	2	6.96203	19.0633	15.057	0	3.5443	0.281646	3.46897	6.81405	18.6581	14.7369	0	0	0.275659
1	13.1863	2	1	2	2018.89	20.7458	62.7235	20.4807	8.82308	7.38909	2.8184	3.64915	1.80751	4	4	1	0	6	2	0	26.3212	56.8133	0	5.40506	18.1424	5.42315	0	26.4093	57.0034	0	0	18.2031
1	12.2274	3	1	5	2308.2	39.427	48.283	15.2943	15.5315	13.4641	6.49608	2.70295	1.17102	2	3	0	0	3	1	0	14.0206	10.3354	32.3576	0	12.5411	0	0	12.3043	9.07024	28.3966	0	11.0059
2	10.7781	1	1	4	1618.96	45.9105	39.477	16.5742	12.6168	21.9084	4.55206	4.46999	2.62514	5	5	0	0	8	3	6.96203	13.6044	14.9051	71.9462	14.0585	4.50721	17.59	8.71088	17.0219	18.6492	90.019	13.7889	5.63942
2	12.8301	2	1	4	1528.39	37.5087	48.6848	17.0227	11.2418	16.6618	4.61082	4.11156	2.69013	5	4	0	0	5	2	0	12.1487	34.481	52.2468	7.95095	0	10.5378	0	16.1013	45.6993	69.2452	1.22678	0
2	12.789	2	1	4	1074.3	42.8034	21.7935	36.4164	16.4795	20.9646	2.6245	1.74721	1.62638	4	1	1	0	9	3	0	0	39.557	0	6.07595	2.00506	11.4565	0	0	74.5865	0	0	3.78064
2	13.3781	3	1	4	1068.81	7.24593	87.9148	10.333	0.898899	0.845008	3.20783	1.54873	1.44903	3	1	1	0	7	2	0	10.4035	0	6.43919	26.2975	0.743671	49.8399	0	19.717	0	12.2038	25.1898	1.40943
2	13.5726	2	1	2	2124.96	27.2987	63.2575	13.3956	14.0583	8.60481	2.13103	2.12315	0.999152	1	2	0	0	5	2	0	23.8837	24.8418	0	3.97468	2.22785	3.78892	0	22.7674	23.6807	0	0.844663	2.12372
2	12.2521	3	1	4	2387.44	37.7196	44.1474	20.8905	17.8896	12.0761	4.04228	2.59014	0.992754	1	3	0	0	6	2	31.2405	20.058	21.3101	0	0	7.39012	0	26.5063	17.0184	18.0807	0	0	6.27021
2	13.6521	1	1	3	1898.17	34.0342	57.6492	11.9185	12.5489	13.5831	5.92565	2.24824	1.18442	2	2	0	0	8	3	0	13.9689	14.087	0	6.34177	30.7089	6.76764	0	14.9069	15.033	0	0	32.771
2	10.1863	1	1	3	1126.3	33.8401	57.5511	12.2036	11.1237	15.2543	3.12076	1.24427	1.10474	2	1	0	0	9	3	0	7.94778	8.22152	0	5.90032	6.7173	10.6117	0	14.2941	14.7864	0	3.66244	12.081
1	10.011	2	1	3	2637.22	25.7601	62.5848	15.3634	12.5195	8.38229	2.8964	1.84812	0.700785	1	1	0	0	7	2	11.0759	16.9668	4.67089	0	0	4.4557	0	8.50741	13.0321	3.5877	0	0	3.42241
1	13.7425	2	1	1	2745.85	28.8729	57.5998	17.1728	11.2095	10.1604	3.89941	2.67253	0.973299	1	3	0	0	8	3	6.96203	20.5506	15.8576	0	3.08861	27.8481	2.2785	5.13596	15.1604	11.6983	0	0	20.5438
2	13.4575	3	1	4	2045.68	30.4579	60.0712	12.3028	14.4689	9.70737	1.73561	2.23043	0.982769	1	2	0	0	5	2	6.96203	3.24473	0	41.7975	5.26899	1.48734	5.21737	6.89382	3.21294	0	41.388	0	1.47277
1	10.7863	1	1	4	1274.66	36.8893	45.3415	20.7164	11.3984	16.5155	5.2413	1.43984	1.12959	2	1	1	0	6	2	0	4.20095	19.9304	0	3.94937	0.837342	6.27618	0	6.67599	31.6726	0	0	1.33067
1	12.3616	2	1	1	1778.21	40.1798	33.3523	28.5515	18.0845	15.718	3.48875	3.84315	2.16125	5	4	1	0	8	3	0	13.6044	53.9051	0	5.70253	1.95253	6.49603	0	15.4975	61.4059	0	3.41745	2.22422
1	12.3479	2	1	4	1747.24	58.0112	32.309	11.754	20.9839	24.6147	5.04459	2.11554	1.21079	2	2	1	0	7	2	0	15.4035	7.00633	0	21.519	3.25246	24.9478	0	17.8579	8.12272	0	20.5453	3.77071
1	12.6082	2	1	4	1988.25	33.4339	55.4858	14.5541	10.0927	14.2792	5.46012	1.74723	0.878779	1	1	0	0	7	2	0	18.2326	23.5701	0	0.577215	6.46392	0.58807	0	18.5755	24.0133	0	0.58807	6.58548
1	12.5836	2	1	1	2242.37	39.5622	52.0893	11.6033	13.4591	15.0823	7.24375	1.3796	0.615242	1	1	0	0	3	1	0	20.3481	0	0	3.47468	13.7076	3.13885	0	18.3814	0	0	0	12.3827
1	13.7726	2	1	4	1890.59	25.9166	61.8146	16.1296	8.98086	10.1776	3.56858	4.6346	2.45141	5	5	1	0	6	2	0	31.5356	12.4051	83.5949	0	1.33671	0	0	33.7883	13.2912	89.5665	0	1.4322
2	12.7671	2	1	4	1112.15	34.1473	50.5986	18.4137	13.129	12.2444	4.15161	1.83134	1.64667	4	1	1	0	6	2	0	14.9446	31.3734	0	2.05696	1.28291	3.74649	0	27.2197	57.1426	0	3.74649	2.33666
2	12.411	2	1	1	1694.97	44.7562	43.279	14.709	12.1718	19.6315	6.59947	1.16869	0.689503	1	1	0	0	9	3	0	9.65717	8.55696	0	0	1.11392	0	0	11.5412	10.2263	0	0	1.33124
1	12.6384	2	1	1	1455.65	36.422	54.8813	11.425	11.2322	15.4356	3.39861	1.49795	1.02906	1	1	1	0	5	2	0	20.8935	3.32007	0	0	0	0	0	29.0747	4.62012	0	0	0
2	13.0137	2	1	1	1481.3	28.6731	62.1318	13.077	12.0215	10.7253	2.66195	0.937633	0.632982	1	1	0	0	10	3	0	21.3476	4.11076	0	0	0	0	0	29.1924	5.62138	0	0	0
1	12.1863	2	1	3	2222.85	46.2545	38.9506	17.2273	21.5695	16.866	4.18906	2.90475	1.30677	3	3	0	0	9	3	28.4177	8.4019	16.4557	0	7.37342	16.2456	6.71925	25.8965	7.65648	14.9957	0	0	14.8043
1	11.8822	2	1	3	2359.69	27.5039	60.4629	15.8571	13.1912	9.50869	2.37312	3.166	1.3417	3	3	0	0	6	2	0	34.2777	36.7405	0	11.557	2.56203	9.92091	0	29.4252	31.5394	0	0	2.19933
1	11.1479	2	1	5	1625.45	25.6363	65.431	13.0199	14.2358	8.71358	3.24409	2.01926	1.24228	2	2	1	0	6	2	9.56559	19.1646	4.21941	0	0	1.11392	0	11.9207	23.8829	5.25824	0	0	1.38818
1	11.1205	2	1	1	2293.64	49.4232	42.5336	10.7009	20.9723	19.7164	5.22391	3.00441	1.11805	2	3	0	0	6	2	13.9241	22.4098	14.0249	0	0	0	0	12.2971	19.7914	12.3861	0	0	0
2	12.3644	2	1	1	2149.26	25.1437	68.3909	10.7391	8.00235	10.7609	2.85089	2.33506	0.984088	1	2	0	0	7	2	20.5552	22.8972	0	0	0	20.9705	0	19.3729	21.5802	0	0	0	19.7643
2	12.1918	2	1	5	2206.64	41.1707	41.9632	19.1887	14.6756	17.9678	4.2709	1.69898	0.769943	1	1	0	0	3	1	0	14.7033	27.6899	0	0	3.12215	0	0	13.4973	25.4186	0	0	2.86606
2	13.7781	2	1	4	2630.91	49.151	37.0455	16.2344	19.7267	18.8341	4.22987	2.7215	0.950811	1	3	0	0	7	2	6.96203	18.0591	22.2405	0	0	0.844937	0	5.36033	13.9044	17.1238	0	0	0.650549
2	12.3397	2	1	1	1796.59	31.6466	54.0077	17.7034	9.43741	15.1106	4.21167	3.47184	1.92645	4	4	0	0	8	3	0	9.80696	16.8101	52.2468	9.73734	11.6367	10.9788	0	11.0573	18.9533	58.9079	10.9788	13.1203
1	13.9096	2	1	3	1598.54	49.833	34.1534	18.1633	12.5748	23.3577	6.32218	6.11313	3.81743	5	5	1	0	10	3	0	8.4019	83.6962	78.3703	3.28006	9.96203	4.15643	0	10.6467	106.058	99.3092	4.15643	12.6237
1	13.7315	2	1	3	2136.71	44.6607	41.399	16.7341	17.5245	17.5358	4.37362	5.58039	2.40575	5	5	1	0	9	3	20.8861	15.4035	1.39241	104.494	19.1076	0.450633	18.1143	19.8004	14.6028	1.32002	99.0618	5.4601	0.427208
1	13.7041	2	1	5	2930.95	42.0348	50.4987	10.5945	16.1177	15.7896	3.9713	1.3116	0.4475	1	1	0	0	6	2	17.3418	12.6028	0	0	6.94937	0	4.80285	11.9853	8.71009	0	0	0	0
1	13.3041	2	1	4	3280.51	29.5942	54.7076	19.1845	7.349	14.1267	4.78751	4.16919	1.20384	2	4	0	0	9	3	6.96203	23.8339	52.6741	0	4.43038	24.0713	2.73566	4.2989	14.7169	32.5251	0	2.73566	14.8635
1	13.7863	2	1	5	2474.58	39.2558	45.8544	17.7616	16.5622	15.0824	4.10595	3.46232	1.31025	3	4	0	0	8	3	6.96203	15.3679	46.2278	0	18.1899	2.78111	14.8898	5.69896	12.5798	37.8411	0	7.0978	2.27655
1	13.5151	2	1	4	2861.84	45.8569	41.816	14.9915	17.0599	18.4024	5.47415	3.40724	1.1137	2	4	0	0	11	3	12.1646	18.0591	25.2339	0	13.337	4.36639	9.44008	8.6102	12.7824	17.8608	0	4.48429	3.09057
2	13.4137	2	1	4	1883.04	39.8083	39.8578	22.4028	16.4843	15.8625	2.80152	2.53184	1.11089	2	2	0	0	7	2	13.9241	22.634	31.5958	0	0	1.95253	0	14.9785	24.348	33.9885	0	0	2.10039
2	13.5644	2	1	1	1532.86	40.1551	50.3765	12.8449	12.3754	17.3144	3.88995	1.43421	0.935642	1	1	0	0	7	2	0	5.60127	7.81193	0	4.60759	1.39557	6.08884	0	7.40196	10.3233	0	0	1.84422
2	13.4411	2	1	4	2261.89	40.7668	40.8874	20.7992	17.3539	14.8483	5.49822	1.67838	0.742027	1	1	0	0	9	3	8.67089	8.17247	17.2785	0	5.16456	3.34177	4.62513	7.76523	7.31888	15.4738	0	0	2.99273
2	13.1671	2	1	4	1682.74	52.0865	37.3036	12.9799	15.4664	23.575	6.3895	2.00283	1.19022	2	2	0	0	6	2	0	12.115	14.0127	0	2.52848	1.39557	3.04373	0	14.5838	16.8681	0	3.04373	1.67996
1	13.8767	2	1	4	1183.05	22.6871	61.1314	20.1324	7.64973	9.38228	2.67556	1.57463	1.14503	2	1	1	0	6	2	6.96203	7.72785	0	17.9098	3.47468	0.281646	5.94941	11.9205	13.2317	0	30.6654	0	0.482238
1	11.1699	4	1	4	2651.27	23.705	62.9869	17.3394	9.48103	8.77456	3.21873	3.44505	1.2994	3	4	0	0	7	2	0	40.318	43.7437	0	1.23418	1.11392	0.942944	0	30.804	33.4213	0	0.942944	0.851067
1	11.5178	2	1	3	2009.22	39.8101	44.2505	18.7036	16.3172	16.7746	4.49715	3.50789	1.74589	4	4	0	0	8	3	6.96203	21.1688	29.4778	0	1.94937	1.78228	1.9653	7.01891	21.3417	29.7187	0	0	1.79684
1	12.5123	2	1	4	2979.14	43.0851	46.6336	13.1941	10.6451	21.8595	7.41089	4.09904	1.37591	3	4	0	0	7	2	0	23.9694	29.7342	19.4146	13.7247	13.4816	9.33198	0	16.2978	20.2175	13.2008	4.70795	9.16673
2	13.8356	2	1	4	1925.15	39.6279	47.046	16.2776	16.0092	15.8048	4.61515	2.89064	1.50152	3	3	0	0	6	2	0	9.84272	21.8481	31.497	10.1582	1.33671	10.6885	0	10.3565	22.9886	33.1411	8.63737	1.40649
2	13.8932	2	1	4	2109.36	45.4539	49.6465	8.07176	21.0805	17.4668	4.66324	1.52117	0.721153	1	1	0	0	4	2	0	4.20095	8.40506	0	1.32911	25.2523	1.27636	0	4.03421	8.07147	0	1.27636	24.2501
2	12.9178	2	1	4	2206.4	41.9249	47.0093	14.1055	12.747	19.8338	5.06683	3.75835	1.70339	4	4	0	0	5	2	0	12.8729	16	68.7342	0	2.56835	0	0	11.8183	14.6892	63.1032	0	2.35795
2	12.8219	2	1	4	2093.71	39.486	47.2782	16.2291	14.1491	15.3226	5.32823	2.76304	1.21461	2	3	0	0	3	1	6.96203	21.7049	18.1234	0	2.12658	5.13038	2.05745	6.73568	20.9993	17.5342	0	0	4.96359
2	10.6219	2	1	4	1563.73	46.3311	45.0125	11.468	16.2387	19.1743	3.41864	1.63367	1.04473	2	1	0	0	6	2	0	22.2112	22.7816	0	3.34177	0	4.32889	0	28.7721	29.511	0	0	0
2	12.6164	2	1	4	1564.27	42.2381	43.0529	17.5271	10.5215	20.2748	6.10196	1.72397	1.10209	2	1	0	0	7	2	0	11.0865	22.4283	9.02532	7.34968	0	9.51741	0	14.3564	29.0433	11.6873	4.59991	0
2	13.9342	2	1	3	2701.34	24.4335	67.2087	12.7573	9.21214	10.2707	2.36046	3.55678	1.31667	3	4	0	0	7	2	0	31.5506	43.2437	0	3.72152	17.3703	2.79064	0	23.6587	32.4269	0	1.32888	13.0254
2	11.5863	2	1	3	2114.85	66.4603	25.0319	10.0713	23.0173	28.4375	5.26677	0.960703	0.454265	1	1	0	0	4	2	0	4.20095	16.2025	0	0	0.95	0	0	4.02374	15.5191	0	0	0.909926
1	10.7397	2	1	4	2007.77	44.0881	46.6434	12.1724	17.0054	18.6667	5.1103	2.23475	1.11305	2	2	0	0	8	3	0	14.0032	9.69937	34.3671	5.98101	0.556962	6.03424	0	14.1278	9.78569	34.6729	6.03424	0.561919
2	11.0082	2	1	4	1690.14	60.7775	30.7294	10.4342	23.6194	25.9162	5.65632	3.42187	2.02461	5	4	0	0	9	3	6.96203	11.2633	9.23734	39.1851	10.9953	23.9983	13.1779	8.34403	13.4991	11.071	46.9636	8.50522	28.7621
2	10.1945	2	1	4	1185.5	36.9524	48.4315	17.6409	13.974	14.445	3.84655	1.54454	1.32715	3	1	0	0	6	2	0	14.0032	17.4367	4.15823	7.58861	1.47753	12.9665	0	23.9269	29.7937	7.10507	5.09359	2.52463
1	12.9233	2	1	4	1470.48	48.8872	41.4546	12.2477	17.8087	22.5747	7.42228	1.95073	1.3266	3	2	1	0	9	3	6.96203	28.634	26.1361	0	0	0	0	9.59047	39.4444	36.0035	0	0	0
1	10.3425	2	1	4	2430.55	34.6191	50.9985	17.622	13.9481	12.7792	4.39774	3.77194	1.55189	3	4	0	0	4	2	0	14.9399	30.6867	0	18.9873	23.4532	15.8242	0	12.451	25.5746	0	1.47693	19.5461
1	12.2575	4	4	4	2487.08	47.3054	36.2811	18.8172	14.8887	20.0241	8.25851	4.53335	1.81987	4	5	0	0	9	3	36.0443	13.8914	56.6667	4.29279	11.5142	5.20253	9.37796	29.3569	11.3141	46.1531	3.49633	9.37796	4.23729
2	11.126	3	4	2	1280.53	29.5076	49.9333	23.0138	9.40313	11.5427	5.04242	1.95403	1.52596	3	2	0	0	9	3	0	25.4167	19.5095	0	2.34494	0	3.70941	0	40.2062	30.8617	0	3.70941	0
2	12.7315	2	4	3	2106.07	32.1115	44.0224	26.7112	14.3081	8.85715	4.89919	7.03439	3.34005	5	5	0	0	7	2	37.5063	14.0032	40.3639	52.2468	18.0127	0	17.3247	36.0739	13.4684	38.8224	50.2515	13.1244	0
2	10.537	1	4	5	1999.37	35.0886	50.428	17.6336	18.2578	10.5599	2.48164	2.56416	1.28249	2	3	0	0	10	3	0	32.2215	31.5949	0	7.07278	0	7.16574	0	32.645	32.0102	0	3.25103	0
1	10.5452	4	4	4	2157.87	44.7735	42.6738	15.2193	16.7302	17.2192	5.96431	5.17739	2.29736	5	5	0	0	8	3	6.96203	17.504	14.6022	78.3703	3.13291	0.697785	2.94094	6.53542	16.4314	13.7074	73.5681	0	0.655028
2	10.6164	1	4	5	2101.24	47.1838	39.0361	16.218	19.2277	17.4168	4.90946	2.65606	1.27775	2	3	0	0	9	3	0	20.9322	35.2342	0	0.911392	0	0.878601	0	20.1791	33.9665	0	0.878601	0
2	10.5945	4	4	4	2088.36	44.7448	40.8146	16.9917	16.6166	18.1157	6.38314	2.07179	0.992065	1	2	0	0	6	2	0	10.3573	20.8165	0	8.99051	0	8.72049	0	10.0463	20.1913	0	0	0
2	13.5014	2	4	5	3233.85	34.1471	56.3046	13.0667	11.6143	14.4205	3.93269	4.2481	1.24561	2	5	0	0	10	3	6.96203	61.163	25.3074	0	4.10127	0.556962	2.56898	4.36092	38.3116	15.8522	0	0	0.348873
2	10.5288	4	4	1	2844.12	40.6441	51.7227	10.8653	17.0997	16.8556	2.76753	2.57612	0.838542	1	3	0	0	7	2	6.96203	42.0095	0	0	2.55696	0.556962	1.82112	4.95849	29.92	0	0	1.82112	0.396679
1	10.863	4	4	5	2762.01	35.6913	41.2921	25.6244	14.8742	12.6434	3.21897	5.46665	1.89958	4	5	0	0	10	3	27.7722	45.5103	59.7975	28.7184	5.67089	0	4.15899	20.3679	33.377	43.8551	21.0619	0	0
2	10.2904	4	4	5	1517.14	24.9869	58.6249	20.0524	10.6438	9.0782	2.23792	5.35709	3.40503	5	5	0	0	8	3	6.96203	17.504	0	104.494	18.0411	0	24.0881	9.29552	23.3708	0	139.517	2.53514	0
1	10.8795	4	4	5	2266.58	27.8014	59.4415	16.4721	10.7192	9.48762	3.17747	3.85469	1.70066	4	4	0	0	6	2	0	42.0095	21.3038	0	10.644	1.11392	9.51251	0	37.5438	19.0392	0	0	0.995512
1	10.8164	4	4	5	1920.08	34.2668	42.0812	25.8746	15.9694	12.8264	1.90135	3.12631	1.51364	3	3	0	0	8	3	6.96203	19.2057	47.4684	0	5.44937	2.36431	5.74897	7.34479	20.2616	50.0781	0	2.08325	2.4943
1	10.7397	4	4	5	2133.41	29.278	50.8574	22.6718	8.50908	11.9033	4.39856	4.82893	2.16036	5	5	0	0	9	3	6.96203	27.4757	13.8228	68.7342	22.1677	0	21.0479	6.61035	26.0878	13.1245	65.2622	8.942	0
1	10.1425	4	4	5	2796.74	34.5014	53.4349	15.4154	12.317	13.0877	5.06855	3.70677	1.32539	3	4	0	0	9	3	43.2532	37.0014	9.34177	0	6.44146	29.5949	4.66545	31.3276	26.7995	6.76611	0	0	21.4352
2	10.1945	4	4	5	1358.88	36.1093	47.1416	19.6949	13.8645	14.6325	2.84816	2.43643	1.66287	4	2	0	0	8	3	6.96203	10.4299	40.1203	0	8.3038	1.11392	12.3783	10.3781	15.5475	59.8062	0	4.00029	1.6605
1	11.0795	4	4	4	2588.86	38.302	40.648	23.6195	16.0783	14.1742	3.8132	5.32535	1.97204	4	5	0	0	6	2	6.96203	31.5071	59.7975	28.7184	5.67089	0	4.43716	5.4474	24.6526	46.7882	22.4705	0	0
2	13.9479	2	4	5	2854.91	46.5833	37.6031	18.1634	22.6297	16.9499	4.04357	5.12486	1.71804	4	5	0	0	10	3	6.96203	33.1476	56.6456	0	4.47785	29.7358	3.17716	4.93975	23.5192	40.1916	0	0.583789	21.0984
2	12.726	3	4	4	4191.17	31.9157	55.8271	15.7773	11.9197	10.8539	5.77597	5.73056	1.3148	3	5	0	1	10	3	6.96203	49.7722	49.6835	0	11.2975	33.4	5.4602	3.36483	24.0554	24.0126	0	3.42295	16.1426
1	11.989	3	4	4	2282.28	17.9593	71.8747	12.3414	7.23559	6.6565	2.29705	3.60049	1.57758	4	4	0	0	5	2	0	51.4873	32.0253	0	4.82595	4.4557	4.28328	0	45.6977	28.4241	0	0	3.95466
1	10.5562	3	4	5	2785.04	39.724	49.4951	13.304	17.0017	12.2579	6.22784	2.59512	0.931808	1	3	0	0	9	3	0	19.4752	23.3165	18.2444	0	3.34177	0	0	14.1649	16.9587	13.2697	0	2.43057
2	12.2877	3	4	4	2512.15	41.4017	41.0017	20.1577	14.5663	12.3558	10.037	2.59839	1.03433	1	3	0	0	9	3	17.3418	17.6872	27.7975	0	9.07595	0	7.31828	13.9833	14.2619	22.4142	0	5.35858	0
1	12.7096	3	4	4	2311.59	43.6985	45.2597	13.8694	19.9173	13.6552	6.5849	3.14233	1.35938	3	3	0	0	9	3	16.0206	8.4019	14.1582	18.2444	6.92405	2.79114	6.06753	14.0388	7.36257	12.4068	15.9875	3.60502	2.44587
2	12.926	3	4	3	1217.43	29.881	50.2071	23.245	11.4798	9.70768	2.94854	2.76397	2.27032	5	3	0	0	5	2	0	4.61603	34.8228	0	0	2.22785	0	0	7.68045	57.9403	0	0	3.70683
2	11.5205	3	4	4	1897	30.1785	54.4671	18.7563	13.2478	9.12035	4.7347	3.25322	1.59895	4	4	0	0	7	2	6.96203	25.6255	48.0301	0	0	2.93196	0	7.43413	27.3632	51.2871	0	0	3.13078
2	12.0849	3	4	1	1701.47	35.6474	51.5585	16.0334	19.5444	11.1797	2.54745	4.4489	2.22685	5	5	0	0	7	2	20.8861	8.4019	5.78481	57.2785	2.43038	31.5538	2.89343	24.8654	10.0027	6.88698	68.1916	0	37.5657
1	11.3644	3	4	4	2568.05	43.4293	41.0759	18.0604	15.094	13.1697	10.6928	3.6619	1.42595	3	4	0	0	8	3	0	9.80222	50.4589	29.1218	0.886076	3.63608	0.698925	0	7.73185	39.8013	22.9709	0.698925	2.86809
2	11.6493	3	4	5	2097.93	32.6914	48.8611	21.497	12.0408	11.2432	6.19982	4.28737	2.04362	5	5	0	0	11	3	36.9114	15.4035	31.2595	18.2444	8.31013	11.8354	8.02378	35.6395	14.8727	30.1824	17.6157	5.98881	11.4276
1	10.0959	3	4	4	2320.84	48.8224	39.9322	13.4168	17.9012	22.1073	6.70033	2.2747	0.980119	1	2	0	0	6	2	0	19.6044	24.2025	0	1.16456	6.54747	1.01643	0	17.1108	21.1241	0	1.01643	5.71466
2	12.6027	1	4	3	1607.21	29.1856	51.7784	22.2697	13.4503	10.1803	6.97673	3.065	1.90703	4	3	0	0	9	3	0	25.2057	34.5728	18.2444	1.77215	5.44146	2.23352	0	31.7678	43.5736	22.9941	2.23352	6.8581
2	12.9315	2	4	4	1356.2	38.3206	57.8525	7.43223	13.1662	15.97	5.44167	0.940867	0.693752	1	1	0	0	6	2	0	4.51477	7.44304	0	4.86076	6.54747	7.2601	0	6.74332	11.117	0	0	9.77939
2	12.6658	1	4	3	2448.64	40.9568	43.7324	18.0409	19.4799	15.368	3.03214	3.3477	1.36717	3	4	0	0	4	2	0	12.6028	53.462	0	3.3038	11.8623	2.73307	0	10.4257	44.2265	0	0.40839	9.81313
2	11.9589	1	4	3	3029.24	45.2475	42.6241	14.5785	16.1802	20.9232	6.15172	4.43078	1.46267	3	5	0	0	6	2	0	21.0047	52.9905	0	0.658228	23.8608	0.440154	0	14.0458	35.4345	0	0.440154	15.9556
2	12.3753	1	4	2	2122.62	40.0329	44.497	18.2259	13.6382	16.8631	4.18036	3.66368	1.72601	4	4	0	0	10	3	12.5863	12.6028	62.057	0	14.269	0.563291	13.617	12.0112	12.027	59.2216	0	6.69225	0.537554
2	12.6192	1	4	2	1452.23	26.3636	57.1877	20.0212	9.4479	9.03159	2.53302	1.51668	1.04438	2	1	0	0	5	2	0	6.79325	32.5479	0	0	1.95253	0	0	9.47557	45.3995	0	0	2.72349
1	11.4767	1	4	4	2209.61	50.4464	42.2781	9.91669	24.646	18.3557	4.71097	0.68375	0.309444	1	1	0	0	8	3	0	15.4035	5.3481	0	0.886076	0	0.812303	0	14.121	4.90283	0	0.812303	0
2	11.0849	1	4	3	2244.18	40.0823	54.5593	8.76632	16.2929	17.2416	5.90407	2.85473	1.25923	2	3	0	0	6	2	0	17.4314	18.7848	0	8.32911	5.06329	7.51802	0	15.7339	16.9555	0	6.42116	4.57022
1	13.0219	2	4	4	3217.05	34.8118	55.8937	12.7734	11.0359	16.5201	3.70462	6.17529	1.91955	4	5	0	0	9	3	20.1381	8.43275	26.2089	48.1139	9.93766	5.43196	6.25733	12.6801	5.30975	16.5026	30.2953	3.7367	3.42028
1	11.0493	2	4	4	3760.78	39.0261	51.1696	13.001	18.1764	13.528	4.42985	3.01979	0.80297	1	3	0	0	11	3	0	19.6044	21.2753	0	7.33544	0	3.95103	0	10.5594	11.4594	0	0	0
1	12.8904	2	4	5	2580.8	43.5912	41.7918	17.2881	19.7293	15.5106	4.0293	3.49227	1.35317	3	4	0	0	7	2	14.3987	18.2041	23.5443	35.3165	1.33703	1.11392	1.04942	11.3014	14.2882	18.4797	27.7195	1.04942	0.874306
1	12.7945	2	4	3	2014.75	33.1609	49.9963	19.9654	12.28	11.8234	4.8811	2.50113	1.13221	2	2	1	0	6	2	6.96203	37.6635	27.2722	0	0	0.891139	0	6.99966	37.8671	27.4196	0	0	0.895956
1	13.6986	2	4	5	2472.57	42.3477	44.0645	16.369	19.0031	15.4477	3.32057	3.14604	1.27238	2	3	0	0	9	3	0	19.1311	38.9186	0	12.5949	2.22785	10.3184	0	15.6731	31.8839	0	4.35549	1.82516
1	10.5644	2	4	4	2427.84	38.557	50.1114	14.5093	14.452	14.8684	7.13964	2.2309	0.918881	1	2	0	0	9	3	0	21.1147	19.2785	0	4.04114	13.5142	3.37167	0	17.6168	16.0848	0	0.311556	11.2754
1	12.3808	2	4	4	2280.59	54.6409	28.7581	18.422	17.1897	25.3896	7.76101	3.38532	1.4844	3	4	0	0	6	2	6.96203	16.8038	63.4873	0	0.560127	0	0.497509	6.18373	14.9253	56.39	0	0.497509	0
1	13.4712	2	4	4	437.149	41.8735	37.6805	22.8023	12.9723	21.2018	3.44601	1.35902	3.10882	5	1	1	0	7	2	6.96203	9.80222	24.8418	0	0	0	0	32.2603	45.4211	115.111	0	0	0
1	12.2712	2	4	3	2010.09	39.0002	47.015	16.9503	10.903	19.4589	4.41177	4.17561	2.07733	5	4	0	0	10	3	0	41.3093	24.5253	45.3006	6.44304	0.697785	6.49288	0	41.6289	24.7151	45.6511	2.79679	0.703183
2	12.9068	2	4	4	2089.55	39.691	45.9464	17.2323	14.2844	15.5761	4.15571	1.85023	0.885466	1	1	0	0	5	2	0	20.9322	18.7753	0	3.13291	2.79114	3.03709	0	20.292	18.2011	0	0	2.70577
2	12.9726	2	4	4	2189.8	35.8793	54.8592	12.7468	10.7763	17.9741	4.6344	2.95325	1.34864	3	3	0	0	8	3	0	24.5055	16	6.43919	11.3259	0.450633	10.4769	0	22.6685	14.8006	5.95648	0	0.416852
2	13.1315	2	4	3	2148.77	38.9403	34.124	29.1408	11.29	16.9217	6.9033	10.6439	4.95347	5	5	0	0	7	2	0	28.0063	36.1788	256.337	0	0.838608	0	0	26.4015	34.1056	241.648	0	0.790553
2	13.6959	2	4	4	1927.34	36.9537	51.7062	14.6118	7.88832	20.492	5.26868	2.75087	1.42729	3	3	0	0	8	3	13.5932	25.9233	27.6772	0	0.802215	9.39873	0.843132	14.2865	27.2455	29.0889	0	0.843132	9.87812
1	13.7671	2	4	4	3460.79	37.616	44.9109	20.2791	17.3961	12.726	3.76034	10.6601	3.0167	5	5	0	0	10	3	32.9747	51.8117	53.9873	182.864	3.32278	3.34177	1.94487	19.3005	30.326	31.5995	107.033	1.94487	1.95598
2	12.3781	2	4	4	2248.87	38.8513	51.9583	12.4525	10.4803	18.1555	5.50941	3.01119	1.35499	3	3	0	0	6	2	10.069	22.4051	8.37342	6.43919	27.057	1.39557	24.3712	9.06956	20.1811	7.54225	5.80001	16.6579	1.25704
2	12.8329	2	4	4	3163.98	43.2738	46.8206	12.8493	15.2935	18.6542	6.71154	4.03457	1.28198	2	4	0	0	8	3	10.069	37.5185	29.863	0	10.9557	2.50949	7.01405	6.4464	24.0201	19.1189	0	3.80079	1.60663
2	11.2795	2	4	4	2604.35	29.4748	61.9621	12.1319	7.45896	13.4444	6.2147	3.50553	1.34603	3	4	0	0	9	3	0	62.2785	14.3133	0	16.7089	4.50721	12.996	0	48.4397	11.1328	0	0	3.50567
1	10.063	2	4	4	2436.13	25.4339	57.8873	20.302	11.3541	9.39057	3.22779	3.77862	1.55994	4	4	0	0	6	2	20.4741	42.0095	25.5485	0	13.5823	2.50949	11.2937	17.0242	34.9309	21.2436	0	2.72211	2.08664
2	12.0493	2	4	3	3662.25	41.9333	42.1708	18.5305	13.842	16.6709	8.40509	6.02787	1.58587	4	5	0	0	9	3	6.96203	49.0111	75.6804	12.8784	13.7342	5.88502	7.59656	3.85079	27.1087	41.8598	7.1232	2.4505	3.25509
1	12.2658	2	4	4	2447.87	30.4073	59.3916	13.929	11.9176	13.0451	4.2125	3.49551	1.33811	3	4	0	0	6	2	17.0311	46.2104	19.3797	0	2.87025	5.30309	2.37517	14.0934	38.2397	16.037	0	2.37517	4.38837
2	10.7123	2	4	4	1117.98	32.1137	57.6312	14.1478	11.4597	12.8889	3.68465	1.85353	1.47402	3	1	0	0	6	2	6.96203	10.2729	0	0	4.4462	0.563291	8.05596	12.6143	18.6133	0	0	2.96436	1.02061
2	10.6329	2	4	3	1819.05	36.7728	49.7688	16.5721	13.4572	14.6395	5.79016	2.48318	1.36509	3	2	0	0	6	2	0	28.0063	21.1899	0	2.22152	4.64803	2.47381	0	31.187	23.5964	0	0.895084	5.1759
2	13.1123	2	4	2	1680.54	37.7794	48.6349	16.7931	11.6032	17.4406	6.72675	2.96861	1.76647	4	3	0	0	6	2	0	28.0063	33.5918	0	3.03797	3.53411	3.66184	0	33.7575	40.49	0	1.52576	4.25985
1	13.8575	2	4	2	1887.22	22.5975	60.8736	20.428	7.51153	7.79461	3.39276	3.2371	1.48213	3	3	0	0	7	2	13.9241	22.7769	17.3038	0	4.19304	0.140823	4.50058	14.9453	24.4475	18.573	0	4.50058	0.151152
1	13.9863	2	4	4	2472.33	26.3923	47.9751	28.7794	9.29553	9.28518	3.76709	4.81517	1.94763	4	5	0	0	6	2	0	24.5055	56.0633	0	0	2.36867	0	0	20.078	45.9341	0	0	1.94071
1	13.8082	2	4	3	2111.7	26.9615	46.5461	29.4004	10.1025	9.62506	3.54607	4.3237	2.0475	5	5	1	0	5	2	25.1726	29.0696	64.3544	0	0	1.25475	0	24.1468	27.885	61.7319	0	0	1.20361
1	13.3726	2	4	4	2925.36	33.2522	57.2092	13.1241	14.7312	12.0362	3.64896	4.8149	1.49551	3	5	0	0	3	1	24.3291	21.0285	7.78481	52.2468	5.83861	10.9606	4.0429	16.8465	14.561	5.39053	36.1779	1.36955	7.58959
1	12.7562	2	4	2	1719.39	42.3619	46.0046	14.5075	14.2678	16.8165	7.35354	2.48373	1.31659	3	2	0	0	5	2	6.96203	10.5024	18.2104	9.57278	5.50633	6.68671	6.4871	8.20207	12.373	21.454	11.2779	1.93867	7.87772
2	11.9041	1	2	5	2093.11	47.6183	38.1375	16.8489	14.2488	20.6204	6.74059	4.09932	1.96192	4	4	0	0	9	3	15.6076	18.1171	8.63924	0	75.4241	5.42575	72.9929	15.1045	17.5331	8.36077	0	65.9367	5.25086
1	12.3205	2	2	5	2863.03	36.9224	51.6374	14.7207	13.4318	14.0319	5.73255	2.78689	0.896565	1	3	0	0	6	2	6.96203	19.6305	19.1139	12.7658	1.77215	1.11392	1.25383	4.92575	13.8889	13.5234	9.03203	1.25383	0.788119
1	12.0082	1	2	4	2913.81	43.3558	41.5418	17.7394	15.5987	18.8745	5.32728	3.28298	1.13164	2	4	0	0	7	2	0	33.6076	43.5148	0	1.84177	1.67089	1.28038	0	23.3636	30.2509	0	1.28038	1.16158
2	11.6932	1	2	4	2039.17	45.7583	39.4332	17.2722	11.5831	16.8587	11.1492	1.38117	0.677321	1	1	0	0	7	2	6.04143	9.83703	2.87975	11.2468	3.73418	3.34177	3.70941	6.00135	9.77178	2.86065	11.1722	3.70941	3.31961
1	10.4904	1	2	4	1958.07	34.74	51.4941	16.9796	11.3462	15.2642	4.13317	2.38086	1.22696	2	2	0	0	4	2	12.4039	36.4082	12.1772	0	6.66456	2.22785	6.89455	12.832	37.6647	12.5974	0	3.65352	2.30473
1	11.5863	1	2	4	1663.43	47.2565	31.8938	22.5719	15.8303	22.1136	5.21205	1.89963	1.142	2	1	0	0	7	2	0	16.8038	23.3544	0	3.13291	3.34177	3.8151	0	20.4628	28.4398	0	0	4.06944
1	12.9425	2	2	4	2703.46	47.4088	42.9196	12.3659	17.6415	20.4307	4.63745	2.73768	1.01266	1	3	0	0	2	1	19.5483	20.3307	17.8266	0	4.63291	4.05348	3.47133	14.6471	15.2333	13.357	0	0	3.03718
2	11.5973	2	2	4	2205.19	36.7306	49.032	17.2906	12.8266	16.8729	4.49221	4.1345	1.894	4	4	0	0	6	2	20.7278	11.1709	19.5298	45.8228	9.29114	20.6722	8.53466	19.0402	10.2614	17.9397	42.0919	4.76731	18.989
1	11.8932	2	2	3	2270.59	34.4081	46.8067	21.7088	14.2688	13.8731	3.92195	4.18731	2.10785	5	4	0	0	11	3	36.788	28.7152	52.4475	0	7.51899	1.26741	6.70784	32.8193	25.6174	46.7894	0	3.26358	1.13068
2	12.474	2	2	4	1536.34	36.3603	47.2432	19.3853	13.8058	15.5642	3.89071	3.17436	2.06618	5	3	0	0	4	2	0	16.8808	63.6646	13.2611	0	3.25246	0	0	22.2571	83.9406	17.4845	0	4.28831
1	12.6082	2	2	5	2828.84	39.7788	44.4333	18.5724	10.5234	19.6877	5.75516	4.06354	1.43647	3	4	0	0	6	2	0	25.2057	64.4177	0	9.17722	1.11392	6.57152	0	18.049	46.1275	0	3.80695	0.797646
1	12.7836	2	2	4	1531.72	34.3591	53.4898	15.5401	15.2102	13.0171	4.30112	1.80126	1.35215	3	1	1	0	8	3	32.1203	12.6962	0	0	7.39241	0	9.77618	42.4778	16.7903	0	0	9.77618	0
2	12.3288	2	2	4	1395.12	27.0351	61.7158	14.537	9.47519	11.5986	2.55168	1.3134	0.961959	1	1	0	0	11	3	4.58861	24.4943	5.3481	0	4.21519	0	6.12025	6.66243	35.5645	7.76518	0	0	0
1	13.9616	2	2	3	1787.36	38.9755	45.5651	18.3173	11.6969	18.8983	5.1736	2.51742	1.40845	3	2	0	0	4	2	6.96203	21.0142	35.2152	0	0.186709	1.56456	0.2116	7.89017	23.8157	39.9099	0	0.2116	1.77314
1	10.3808	2	2	5	2163.75	38.624	48.3385	15.4551	9.4318	20.1649	4.01846	4.53672	1.99501	5	5	0	0	9	3	17.0311	32.2644	10.6962	68.7342	2.10285	1.54589	1.96862	15.944	30.205	10.0135	64.3468	1.96862	1.44721
2	13.4795	2	2	5	2669.54	45.9311	43.3183	12.8693	10.772	24.1451	4.94098	4.90919	1.75656	4	5	0	0	9	3	6.96203	32.7623	18.7658	73.3165	5.23576	1.54589	3.97289	5.28278	24.86	14.2395	55.6325	1.59564	1.17302
1	10.0219	2	2	5	1651.16	39.2523	42.3381	21.0558	12.9809	15.8718	6.12024	2.72596	1.61824	4	3	0	0	11	3	17.3671	22.4051	9.79114	10.732	18.3165	5.06329	22.4707	21.306	27.4866	12.0118	13.166	2.09643	6.21165
2	12.663	2	2	5	1779	35.4639	48.9913	18.5963	12.4514	15.8882	3.60734	2.99652	1.67224	4	3	0	0	11	3	0	21.0047	29.6835	7.10759	21.5965	3.89873	24.5907	0	23.9168	33.7989	8.09299	11.6855	4.43925
1	11.2247	2	2	4	1034.63	33.994	54.1293	15.2581	6.56015	18.2681	4.29322	1.87195	1.80929	4	1	1	0	7	2	10.069	15.4082	12.6076	0	10.9873	0	21.5114	19.7135	30.1668	24.6836	0	0	0
1	10.937	2	2	4	1683.87	42.7714	43.2431	15.9018	10.909	21.7364	4.60542	2.63217	1.42396	3	3	0	0	9	3	17.0311	22.6741	12.0981	0	10.1867	0.556962	12.2543	20.4879	27.2762	14.5536	0	12.2543	0.670008
2	10.0055	2	2	5	1345.33	35.5764	43.9593	23.2118	11.1165	15.3548	4.65024	4.00648	2.97808	5	4	0	0	10	3	6.96203	10.0759	8.06329	78.3703	13.1076	0	19.7359	10.4826	15.1712	12.1408	118.001	6.78512	0
1	12.3616	2	2	5	244.905	37.2284	58.6024	7.83391	5.17922	22.1083	4.34493	0.1955	0.79827	1	1	1	0	7	2	0	1.40506	0	0	3.94937	0	32.6658	0	11.6215	0	0	0	0
1	12.3096	2	2	4	2007.75	56.8003	32.6846	12.5953	18.1669	25.3427	5.22992	1.27099	0.633042	1	1	0	0	9	3	8.63924	13.3291	0	0	5.11392	0	5.15949	8.71621	13.4479	0	0	5.15949	0
1	12.9233	2	2	4	2360.55	49.8479	41.3657	10.8119	14.9106	23.0575	5.16098	2.33488	0.989126	1	2	0	0	7	2	0	18.3629	10.8291	0	3.14715	27.3038	2.70065	0	15.7576	9.29272	0	2.70065	23.43
2	11.6575	2	2	4	1491.64	52.0702	32.5548	17.4091	16.446	24.7778	5.0155	2.74449	1.83027	4	3	0	0	10	3	21.2025	11.2025	25.6677	0	13.6582	13.0098	18.5478	28.793	15.213	34.8567	0	3.62706	17.6673
2	11.411	3	2	4	1327.54	38.9488	45.4299	17.8629	13.3721	14.5095	4.95524	1.34498	1.01314	1	1	0	0	7	2	0	9.51688	13.2468	0	8.93354	0	13.6313	0	14.5214	20.2128	0	0	0
2	10.7151	3	2	4	2246.25	41.8936	50.2834	10.9651	10.1007	21.4362	6.27546	3.58109	1.49631	3	4	0	0	9	3	6.96203	13.3291	25.2152	0	10.4146	39.6835	9.39172	6.27827	12.02	22.7387	0	0	35.7861
2	10.326	3	2	5	1667.26	48.6618	36.4358	17.1897	12.463	23.5168	5.80566	2.12903	1.27049	2	2	0	0	11	3	6.96203	18.6469	15.1472	0	4	1.66718	4.85981	8.45853	22.655	18.4031	0	4.85981	2.02555
2	10.9945	3	2	4	1618.93	41.518	49.5619	12.0178	9.68653	19.0512	8.42637	2.70596	1.67145	4	3	0	0	6	2	0	15.1279	39.8449	0	11.4747	0	14.3574	0	18.9284	49.855	0	0	0
2	11.1589	3	2	4	1902.71	40.4677	49.1667	12.7434	9.92818	20.0998	5.75206	2.42954	1.16126	2	2	0	0	8	3	6.96203	26.768	19.4146	0	12.4051	0	13.2066	7.41184	28.4975	20.6689	0	5.76776	0
2	10.611	3	2	4	1799.41	40.3841	45.3752	17.0596	7.87324	23.6717	5.37293	4.0448	2.11359	5	4	0	0	12	3	6.96203	11.481	15.5696	54.9873	15.7247	6.26582	17.7017	7.83735	12.9245	17.5272	61.9008	13.352	7.05361
1	11.5014	3	2	1	1619.04	34.3055	54.1012	14.99	12.8881	13.3285	4.74675	2.64302	1.64135	4	3	0	0	10	3	21.0587	19.4557	6.41772	0	5.56013	9.65954	6.95648	26.3473	24.3417	8.02945	0	1.2155	12.0854
2	11	3	2	4	1337.06	46.6587	31.2221	24.0682	14.2407	20.2884	6.47878	2.05781	1.53907	3	2	1	0	11	3	0	1.40506	34.5016	0	10.9494	2.23101	16.5883	0	2.12867	52.27	0	4.67445	3.37999
2	12.1205	3	2	4	1458.24	37.4038	44.889	20.5109	11.2301	17.4523	4.05921	2.84405	1.95034	4	3	1	0	7	2	0	19.2674	42.9304	0	11.788	1.11392	16.3747	0	26.7644	59.6347	0	0	1.54736
2	11.5151	3	2	3	1827.85	43.9949	46.9168	12.0195	10.3006	22.3401	5.46177	1.62547	0.922115	1	1	0	0	10	3	11.5506	22.6883	0	5.36599	4.24684	0.281646	4.70637	12.8005	25.1433	0	5.94663	0	0.312122
1	12.526	3	2	5	1540.71	55.8321	26.738	18.8077	18.6013	27.5246	7.5284	2.52478	1.63872	4	2	1	0	5	2	0	9.80222	51.9114	0	10.0364	0	13.1953	0	12.8874	68.2504	0	2.02829	0
1	11.6164	3	2	1	1901.98	48.1651	42.0506	12.4771	16.0973	21.2904	5.29753	2.59551	1.36464	3	3	0	0	7	2	0	10.2848	21.2743	0	8.38608	0	8.93133	0	10.9535	22.6575	0	5.19028	0
1	11.3863	3	2	4	2271.55	43.992	40.7647	17.806	16.1955	18.8132	5.0521	3.93125	1.53694	3	4	0	0	11	3	34.7342	25.2057	31.75	0	0.373418	20.4641	0.332993	30.974	22.477	28.3128	0	0.332993	18.2488
1	11.126	3	2	4	2028.64	45.6075	42.2226	14.7917	11.8235	22.8836	4.89317	3.66891	1.70011	4	4	0	0	10	3	6.96203	3.53165	15.5696	59.5696	5.50633	1.67089	5.49819	6.95174	3.52643	15.5466	59.4816	1.64314	1.66842
1	13.1726	2	2	4	2124.5	37.2375	47.3926	18.3321	10.7384	17.1521	3.83989	2.97012	1.29448	3	3	0	0	7	2	28.2192	8.07358	23.7342	0	13.3703	8.99462	12.7481	26.9061	7.69788	22.6297	0	1.99142	8.57607
1	12.5836	2	2	4	1538.15	41.0782	37.4099	23.8316	12.8335	17.3107	7.17449	2.33043	1.51509	3	2	0	0	8	3	0	24.5055	17.8671	8.58558	5.86899	0.702532	7.72907	0	32.2722	23.5298	11.3066	7.72907	0.925188
2	10.4219	2	2	5	2392.13	41.2563	43.5926	17.8745	11.9817	19.1025	5.88182	3.37575	1.41119	3	4	0	0	9	3	17.3671	36.2822	20.0418	0	8.68354	0.838608	7.35316	14.7063	30.7235	16.9712	0	2.25097	0.710127
2	13.5918	2	2	5	1920.27	36.3829	49.1255	17.5668	13.1705	15.2417	5.13523	3.87397	2.01741	5	4	0	0	9	3	13.9241	19.769	41.1456	5.36599	10.7563	2.36562	11.3466	14.6881	20.8538	43.4034	5.66044	7.47759	2.49543
1	10.7205	1	2	3	2363.57	30.6811	55.2892	17.4858	10.1867	14.1608	2.59559	4.06921	1.72164	4	4	0	0	8	3	13.8734	34.3861	59.6203	14.0506	1.64557	1.39557	1.4103	11.8899	29.4698	51.0962	12.0418	1.4103	1.19604
2	10.3562	1	2	3	1612.09	37.55	47.9374	17.0538	16.3987	13.8379	3.12849	1.48391	0.920488	1	1	0	0	8	3	0	7.64346	16.9367	0	6.26108	5.83534	7.86722	0	9.60422	21.2814	0	2.35002	7.33226
1	13.6548	1	2	3	1506.64	34.8405	48.5919	19.077	15.1388	14.8395	5.33483	2.46442	1.6357	4	2	1	0	12	3	0	22.0063	24.2616	0	20.1899	0.140823	27.1448	0	29.587	32.6192	0	27.1448	0.189333
1	13.5918	1	2	4	2231.12	41.4784	50.2955	11.0316	11.5915	22.1713	4.83548	2.45499	1.10034	2	2	0	0	11	3	0	24.5222	13.2627	0	14.4478	0.697785	13.1172	0	22.2637	12.0412	0	8.97991	0.633521
2	12.8685	1	2	3	1634.59	39.5977	49.8903	13.6298	13.9377	17.7863	5.58472	1.51085	0.924301	1	1	0	0	5	2	0	16.1203	21.0633	0	0	0.140823	0	0	19.9768	26.1024	0	0	0.174513
1	11.9288	1	2	3	3304.19	36.0972	50.3768	16.6739	11.0537	16.5849	4.78564	4.24355	1.28429	2	5	0	0	8	3	6.93671	35.8592	7.78481	62.9788	3.86076	3.34177	2.36685	4.25257	21.9836	4.7725	38.6093	0	2.04868
2	12.1863	1	2	4	1607.09	34.4599	48.4959	20.0751	9.84786	16.2543	4.356	2.13388	1.32779	3	2	0	0	10	3	0	32.3085	19.0222	0	6.20253	4.09599	7.81793	0	40.723	23.9763	0	2.07414	5.16276
2	13.5151	1	2	4	1683.95	41.4101	48.1412	13.4574	12.5651	16.4561	7.61018	1.4006	0.831736	1	1	0	0	4	2	0	5.60127	9.44304	0	15.443	0	18.5766	0	6.73783	11.3591	0	10.0496	0
1	12.8466	1	2	1	2589.22	40.6904	50.6566	11.818	19.6452	11.7093	5.16706	1.8362	0.553139	1	1	0	0	4	2	13.9241	12.846	5.75949	0	3.16456	8.03376	2.47575	10.8933	10.0499	4.50586	0	2.47575	6.28509
2	12.2411	1	2	4	2925.28	34.8737	56.1552	12.4808	14.1051	14.5227	3.82075	2.49803	0.778741	1	2	0	0	8	3	6.96203	17.5965	15.9589	9.57278	22.0807	0.281646	15.29	4.82093	12.1849	11.0509	6.62878	9.50491	0.195029
2	11.2986	1	2	4	2320.35	31.5426	60.7197	11.5433	7.20633	15.6808	4.61693	3.19518	1.37703	3	3	0	0	8	3	6.96203	14.375	15.5696	9.02532	10.9937	15.0063	9.59737	6.07778	12.5492	13.5921	7.87902	3.96161	13.1004
1	11.9397	1	2	4	2148.22	46.253	41.6771	14.6739	18.9138	17.6376	4.92847	4.42335	2.05907	5	5	0	0	8	3	6.96203	16.3402	48.9241	46.4873	1.32911	2.95411	1.25327	6.56476	15.4078	46.1324	43.8347	1.25327	2.78555
2	13.8521	2	2	4	2425.13	48.111	41.4825	12.9231	16.009	18.7021	6.88971	3.24945	1.33991	3	4	0	0	5	2	0	18.2041	41.9304	0	11.9146	10.6561	9.95189	0	15.2054	35.0233	0	9.95189	8.90076
2	11.5781	2	2	4	885.201	33.0665	55.8937	14.5322	13.4866	12.7469	3.11408	0.6224	0.703117	1	1	1	0	3	1	1.73418	7.94304	5.34335	0	0	0	0	3.96839	18.1764	12.2274	0	0	0
1	13.4384	1	2	4	2840.78	44.1721	51.3719	7.66249	14.5382	19.7179	6.35783	2.88051	1.01399	1	3	0	0	8	3	0	0	0	35.1259	4.5	44.9473	3.20876	0	0	0	25.0468	3.20876	32.05
2	11.6575	4	2	4	1819.48	23.9609	61.8676	17.3884	8.33048	7.70446	4.5881	4.52277	2.40441	5	5	0	0	9	3	6.96203	27.5074	11.2342	68.7342	6.45728	3.61601	7.18895	7.75089	30.6243	12.5071	76.5225	3.83493	4.02574
1	12.126	4	2	5	2901.71	26.9324	59.4211	17.3589	10.2559	9.71923	4.40804	2.50153	0.786273	1	2	0	0	9	3	18.481	28.3101	10.962	0	6.85443	3.65717	4.78498	12.9013	19.7629	7.65244	0	0.861562	2.55302
1	11.7315	4	2	4	1876.8	32.4626	49.5423	21.09	9.87556	10.5661	7.85281	2.21382	1.17957	2	2	0	0	7	2	0	17.75	14.3987	0	19.0633	0	20.5751	0	19.1576	15.5406	0	16.6165	0
2	13.5644	4	2	4	1924.14	31.8935	57.823	14.0809	9.51552	10.6309	7.52062	2.10861	1.09587	2	2	0	0	7	2	0	19.2699	8.63924	0	11.3797	5.76512	11.98	0	20.2864	9.09497	0	11.98	6.06923
1	12.3534	4	2	4	1407.31	38.9078	39.3155	24.2316	14.8338	13.3451	5.69793	3.90457	2.77449	5	4	1	0	10	3	6.96203	6.78588	14.5654	74.7152	6.87658	1.48734	9.89795	10.0209	9.7674	20.965	107.543	0	2.14084
2	10.7151	4	2	4	1703.84	44.1872	24.5213	32.8237	12.2327	19.5641	7.28733	3.36555	1.97527	5	4	0	0	3	1	0	5.60601	68.4177	0	12.2184	2.22785	14.526	0	6.6648	81.3395	0	9.65013	2.64861
1	11.4219	4	2	4	2360.32	33.025	40.9206	28.6296	9.53461	15.0706	4.22864	4.20853	1.76474	4	5	0	0	11	3	0	12.1535	64.6646	0	31.6978	0.281646	27.2033	0	10.4302	55.4956	0	20.3675	0.24171
1	10.3014	4	2	4	2180.28	38.2128	49.0211	15.865	7.80456	8.01708	17.8057	2.90645	1.34297	3	3	0	0	7	2	0	8.40665	27.7215	0	32.9684	7.43671	30.6301	0	7.81041	25.7554	0	23.4503	6.90927
2	11.474	4	2	5	2294.8	41.556	47.9788	13.4822	12.1419	18.7029	4.41287	2.90667	1.26664	2	3	0	0	9	3	13.8734	22.3402	12.8354	0	17.6487	16.4715	15.5787	12.2462	19.7199	11.33	0	8.79218	14.5396
1	13.3342	4	2	4	2439.24	37.7154	51.6872	13.8462	10.4041	16.6311	7.52382	3.61767	1.48311	3	4	0	0	9	3	0	21.6324	25.2152	0	32.231	13.2389	26.7659	0	17.9644	20.9397	0	22.8831	10.9941
1	10.0411	4	2	1	1461.56	41.8443	43.7434	17.1461	13.245	16.9241	4.94424	2.31821	0.984028	1	2	0	0	5	2	37.0633	8.12236	12.8354	0	2.60127	1.95253	3.60522	51.3678	11.2572	17.7893	0	3.60522	2.70611
1	10.3644	4	2	4	3374.16	31.2957	51.0088	20.9372	9.45421	11.9184	7.17258	2.65938	0.788162	1	3	0	0	8	3	6.33544	26.7579	27.76	0	15.2991	1.58228	9.18463	3.80342	16.0638	16.6655	0	5.25203	0.949905
1	12.1945	4	2	4	3134.75	43.9964	45.8159	13.0501	13.8932	19.4499	5.11897	2.41224	0.769515	1	2	0	0	9	3	14.0967	17.4504	11.6118	0	0	9.62405	0	9.10912	11.2763	7.50343	0	0	6.21896
1	13.7315	4	2	5	2237.81	24.0617	63.2273	14.7736	10.4618	8.49337	2.23721	2.64332	1.19086	2	3	0	0	9	3	0	50.8695	12.4792	0	8.07595	0	7.31026	0	46.0464	11.296	0	3.59784	0
1	12.1425	4	2	4	1964.88	30.0063	48.0646	24.9434	11.632	11.1376	4.24269	6.8281	3.49706	5	5	0	0	9	3	25.443	1.40506	9.79114	104.494	56.3117	2.64094	58.0531	26.2298	1.44851	10.0939	107.725	46.7733	2.72261
2	11.1945	4	2	5	2080.26	44.0102	42.3529	16.2827	16.4487	15.229	5.57034	2.86651	1.36757	3	3	0	0	9	3	6.96203	23.14	28.0506	0	12.2025	3.34177	11.8821	6.77923	22.5325	27.3141	0	11.8821	3.25403
1	10.5753	4	2	5	3241.5	48.6513	38.1392	15.6059	13.9328	20.2404	7.56672	4.1723	1.28382	2	4	0	0	11	3	0	32.6606	17.7902	45.8228	21.6835	0	13.5502	0	20.4099	11.1173	28.635	10.0915	0
2	13.1425	4	2	5	2589.76	32.2499	49.6387	20.5956	10.7004	14.7233	3.30642	5.27438	2.03663	5	5	0	0	7	2	31.1392	42.7611	73.062	0	1.54272	0	1.20668	24.3563	33.4466	57.1472	0	1.20668	0
2	12.0877	4	2	3	2455.86	50.2086	36.1379	15.9283	21.4342	19.6853	5.75838	3.22602	1.3136	3	3	0	0	9	3	10.3671	13.7236	28.7816	0	10.1218	17.0886	8.34868	8.55097	11.3195	23.7396	0	2.92993	14.095
2	11.2904	4	2	4	2260.31	33.914	49.7216	19.4711	9.59163	13.6369	4.12696	3.37982	1.49529	3	4	0	0	7	2	10.069	32.5459	40.2911	0	13.7215	0	12.2969	9.02364	29.1669	36.108	0	8.62145	0
2	11.8712	4	2	5	1760.69	41.1549	38.2663	22.9687	13.8934	18.0485	4.5246	3.55732	2.02041	5	4	0	0	11	3	6.96203	21.0095	64.0633	0	3.08544	1.11392	3.54974	8.00968	24.171	73.7036	0	3.54974	1.28155
2	11.3918	4	2	4	2589.31	42.4316	43.5694	16.7314	11.276	16.9772	8.15484	3.37555	1.30365	3	4	0	0	8	3	10.069	27.856	55.2025	0	2.13133	0.703481	1.66736	7.8771	21.792	43.1854	0	1.66736	0.550339
1	12.5479	4	2	1	1752.98	43.582	43.7366	15.4135	16.322	13.7131	9.54639	1.2517	0.714037	1	1	1	0	8	3	6.96203	5.80854	6.91139	0	0	1.11392	0	8.04489	6.712	7.98639	0	0	1.28718
2	13.6192	4	2	4	2490.39	41.9096	40.6868	20.0179	11.6589	17.3617	7.20032	3.89864	1.56547	4	4	0	0	10	3	0	35.8236	42.8228	0	30.9494	0	25.1737	0	29.1384	34.8314	0	23.0502	0
2	13.7014	4	2	5	2193.01	46.6777	39.0904	16.6579	14.4406	18.1016	9.29942	5.07182	2.1522	5	5	0	0	11	3	11.1392	11.1155	22.4156	65.3085	34.8576	2.97468	32.1972	10.2891	10.2672	20.7048	60.3241	22.0864	2.74765
2	13.9041	4	2	1	2266.4	39.3097	44.7841	18.7104	16.404	13.6127	6.26099	2.34189	1.03331	1	2	0	0	11	3	3.46835	2.80063	38.9494	0	8.46835	6.26582	7.56876	3.09991	2.50312	34.8118	0	0	5.6002
1	9.99178	4	2	1	4894.57	32.4883	53.8845	16.9934	11.2434	10.0405	7.28788	7.42465	1.47197	3	5	0	0	8	3	6.96203	75.182	102.177	0	5.79114	1.33671	2.39669	2.88127	31.1144	42.2865	0	0	0.553203
1	13.3425	4	2	4	4085.5	57.6117	29.0519	15.1513	15.5058	9.93933	24.0324	3.61375	0.887174	1	4	0	0	6	2	0	29.3977	70.2547	0	0.78481	2.67342	0.389119	0	14.5758	34.8332	0	0.389119	1.32551
1	13.6438	4	2	5	3609.26	42.772	44.5267	15.5189	11.453	15.1592	11.5164	3.90374	1.08159	2	4	0	0	7	2	0	25.2057	38.9177	0	2.39873	0.563291	1.34625	0	14.1463	21.842	0	0	0.316139
2	11.5205	4	2	5	2484.42	56.5806	23.0852	21.7802	21.3494	24.4287	5.00862	3.91319	1.57509	4	4	0	0	8	3	85	3.90614	21.8038	13.212	25.2943	7.09941	20.6234	69.3037	3.18482	17.7775	10.7723	15.9455	5.78842
1	11.2658	4	2	4	2135.89	34.042	49.6015	18.4541	7.10617	16.6657	4.72278	2.82393	1.11613	2	3	0	0	6	2	13.9241	22.4051	13.1076	0	16.1345	0	15.3017	13.2053	21.2486	12.431	0	9.16421	0
2	12.6658	4	2	5	771.966	6.85383	82.4466	15.8376	1.09019	2.07417	2.02462	1.7055	2.20929	5	1	1	0	7	2	0	3.89873	16.0443	26.1234	4.21519	1.12658	11.0607	0	10.2303	42.1003	68.5479	0	2.95616
2	11.7644	4	2	5	3048.08	45.6213	43.8499	12.9624	21.493	15.7348	3.44708	4.58236	1.50336	3	5	0	0	9	3	0	12.7885	6.85127	104.494	1.60443	1.66718	1.06624	0	8.49875	4.55309	69.4425	0.12408	1.10795
2	12.074	4	2	5	2763.23	42.5955	38.4194	21.3884	13.558	13.983	8.05487	6.11418	2.2127	5	5	0	0	8	3	6.96203	20.5941	128.623	0	12.7089	9.66633	9.31649	5.10366	15.097	94.29	0	2.59823	7.0861
2	11.4247	4	2	4	2395.2	42.1334	47.9848	12.8456	13.1562	19.0403	4.31842	3.86852	1.61511	4	4	0	0	7	2	6.96203	21.4349	15.2034	0	1.77215	1.39557	1.49872	5.88785	18.1277	12.8577	0	1.49872	1.18025
1	10.5671	4	2	5	2956.36	27.8022	51.8341	23.6019	11.6981	6.40421	4.32029	5.59937	1.89401	4	5	0	0	10	3	36.9206	46.5546	33.8481	57.2785	4.98734	0	3.41723	25.2973	31.8983	23.1921	39.2461	3.41723	0
2	13.263	3	2	4	2647.33	42.5662	44.5404	15.6771	15.5807	17.5036	6.10264	4.58401	1.71116	4	5	0	0	10	3	24.5506	30.5522	5.75949	62.6962	17.443	0.779747	13.3468	18.7853	23.3775	4.40696	47.9729	10.1215	0.596635
2	12.589	3	2	5	2490.36	42.4942	41.4483	18.6469	16.3206	15.6837	6.11317	2.54277	1.12951	2	2	0	0	8	3	20.1424	22.5166	27.0728	0	3.86076	1.11392	3.14031	16.3837	18.3148	22.0208	0	0	0.906057
2	12.9534	3	2	5	1962.92	39.6308	45.9384	17.3275	12.0906	12.3954	9.08112	4.36204	2.10794	5	5	0	0	10	3	18.038	10.5285	24.5165	51.1361	21.7	4.4557	22.3934	18.6143	10.8649	25.2998	52.77	22.3934	4.59806
2	13.326	3	2	5	2362.79	49.634	40.8531	12.0592	19.1851	20.8632	5.54721	3.24606	1.36062	3	4	0	0	7	2	16.4177	20.3188	27.3402	5.36599	18.8671	3.90295	16.1749	14.0751	17.4195	23.439	4.60032	4.36794	3.34604
1	13.6959	3	2	5	1512.72	45.9648	38.3926	18.0648	13.345	17.2594	11.7053	1.91462	1.26569	2	1	0	0	8	3	0	16.8038	5.81962	12.8784	7.67089	2.22785	10.2719	0	22.5016	7.79291	17.2451	6.50893	2.98326
1	12.6219	3	2	5	2192	40.9598	46.589	15.3634	11.704	15.4869	8.25327	3.22708	1.47221	3	3	0	0	10	3	13.0898	17.504	15.9241	33.9604	11.25	0	10.3962	12.0964	16.1755	14.7155	31.3831	0	0
1	12.5315	3	2	5	2099.46	43.0009	39.4093	19.9592	15.1996	17.0474	6.42935	5.82007	2.77217	5	5	0	0	11	3	0	24.2081	30.2484	83.5949	24.4905	3.37553	23.6293	0	23.3568	29.1848	80.6555	20.7745	3.25683
1	11.9918	3	2	4	1949.39	45.3822	39.7023	17.3981	15.5853	19.6486	4.26856	2.03916	0.98616	1	2	0	0	11	3	24.25	14.0127	6.91139	0	11.8354	0	12.2984	25.1986	14.5608	7.18174	0	7.76048	0
2	13.7014	4	5	4	2370.17	32.4278	50.6519	19.9684	12.3662	8.84268	7.96867	3.11294	1.31338	3	3	0	0	8	3	0	31.5071	31.8671	0	18.538	1.67089	15.8433	0	26.9272	27.2348	0	13.7905	1.428
1	11.874	4	5	5	2313.59	37.5595	48.7952	15.6944	11.8873	16.5076	5.52214	1.25195	0.541129	1	1	0	0	8	3	0	7.00158	14.8924	0	8.45886	1.67089	7.40608	0	6.13017	13.0389	0	0	1.46293
1	10.9425	4	5	3	2171.43	29.5709	63.455	10.9911	11.1636	11.5579	3.55105	2.22805	0.92476	1	2	0	0	6	2	21.0587	17.8671	11.6677	0	5.77532	2.22785	5.38757	19.6448	16.6675	10.8844	0	0	2.07827
1	13.4247	4	5	4	2119.08	29.3312	50.1887	21.9559	12.0288	10.5038	3.6821	3.36925	1.58996	4	4	1	0	8	3	17.3671	28.3149	22.8956	0	34.8196	0	33.2842	16.6013	27.0663	21.886	0	26.7956	0
1	13.6685	4	5	1	3384.51	38.4036	43.4915	20.817	15.5876	15.0804	4.16582	4.65591	1.31065	3	5	0	0	6	2	6.96203	33.6076	68.0759	5.36599	5.13133	2.22785	3.07112	4.1668	20.1143	40.7437	3.21156	1.80972	1.33337
2	13.6795	4	5	4	1998.64	38.0429	49.8446	15.2454	15.3333	13.817	5.9853	2.81085	1.40638	3	3	0	0	10	3	20.8608	14.2492	5.47468	8.58558	33.5174	2.53165	33.9702	21.1426	14.4417	5.54864	8.70156	12.5967	2.56584
2	13.8466	4	5	1	1581.31	43.4297	31.9076	26.6546	20.6185	15.612	3.82662	3.68785	2.33215	5	4	0	0	9	3	20.8304	13.303	44.6287	0	22.1519	0	28.3763	26.6835	17.041	57.1689	0	28.3763	0
1	13.0795	2	5	4	2057.44	44.1465	37.7281	20.4817	19.1957	16.5496	3.16012	3.00455	1.46034	3	3	0	0	5	2	41.8435	20.3046	30.4747	0	0.246835	1.67722	0.243021	41.1969	19.9908	30.0037	0	0.243021	1.6513
1	13.4795	2	5	4	2543.49	48.67	37.3052	16.327	22.4632	17.593	4.79657	1.45908	0.837627	1	1	0	0	8	3	27.5316	14.9494	0	5.46076	3.62658	1.11392	2.88822	21.9262	11.9057	0	4.34896	0.39316	0.887131
1	13.1863	1	5	4	2128.97	38.7471	46.9358	17.2322	13.9529	15.9383	6.36812	2.32618	1.09263	2	2	1	0	7	2	0	21.0047	14.8861	10.732	12.6456	2.50949	12.0318	0	19.9853	14.1636	10.2111	8.1296	2.38769
1	13.0986	1	5	2	2280.48	30.5401	54.7931	17.932	14.378	8.17597	4.12469	3.80979	1.67061	4	4	0	0	7	2	0	31.0483	56.1857	0	6.52215	14.4061	5.79332	0	27.5787	49.907	0	2.19252	12.7963
2	10.2767	2	5	4	2011.27	28.3469	64.0398	11.2202	6.12749	13.4372	4.07594	1.27983	0.63633	1	1	0	0	7	2	0	11.4662	13.0063	0	4.83544	0.281646	4.86999	0	11.5482	13.0992	0	0.538631	0.283658
2	13.3068	2	5	1	728.848	16.8628	59.838	27.0355	7.27584	4.20829	3.12905	0.393862	0.54039	1	1	1	0	3	1	0	0	0	0	0	0.140823	0	0	0	0	0	0	0.39138
1	13.8877	2	5	4	1028.07	35.8816	58.8555	8.98537	5.47524	19.5098	4.3704	0.978733	0.95201	1	1	1	0	8	3	0	9.83703	0	0	9.46203	0	18.6433	0	19.3822	0	0	10.0855	0
2	13.6	2	5	4	1650.38	44.7931	37.528	20.0223	15.0492	18.0244	4.91479	2.0732	1.2562	2	2	0	0	3	1	0	14.6308	22.1582	0	2.61076	6.47468	3.2044	0	17.9576	27.1966	0	0	7.94691
2	12.4493	2	5	4	2272.66	41.5567	48.8433	12.6516	9.65516	18.9295	8.52891	2.29411	1.00944	1	2	0	0	10	3	33.1257	15.4035	9.22107	0	0	17.2009	0	29.5252	13.7292	8.2188	0	0	15.3313
1	13	2	5	1	1202.89	36.7639	52.3858	14.1886	13.3744	15.5499	4.91623	1.0749	0.893598	1	1	1	0	5	2	0	15.7649	5.27426	0	4.55696	1.11392	7.67382	0	26.5477	8.88174	0	0	1.87582
2	12.3836	2	5	5	2271.95	49.5872	35.6506	17.0677	16.3982	20.563	5.28453	2.98262	1.3128	3	3	0	0	5	2	0	19.1503	55.6646	4.29279	0	1.67089	0	0	17.0742	49.6298	3.82739	0	1.48974
1	12.989	2	5	1	2785.84	46.4985	42.4504	13.4834	17.8077	18.0743	5.37524	2.71853	0.975839	1	3	0	0	7	2	17.3418	35.5554	8.43354	6.43919	4.82595	2.67342	3.50904	12.6096	25.853	6.1322	4.68206	1.61071	1.9439
1	12.4904	2	5	4	2123.56	39.5616	49.0472	14.455	18.5786	13.48	4.53912	1.279	0.602291	1	1	0	0	7	2	6.96203	9.3862	5.75949	0	0	3.20728	0	6.64102	8.95341	5.49393	0	0	3.0594
1	12.1562	2	5	1	1346.16	35.0416	51.1686	16.9864	11.0894	15.3133	4.35331	0.747533	0.555306	1	1	1	0	5	2	0	6.97257	7.19937	0	0.886076	1.53639	1.33332	0	10.492	10.8332	0	1.33332	2.31189
1	13.1315	2	5	2	2823.62	32.8297	51.9573	18.4591	11.2906	14.25	3.59228	3.93367	1.39313	3	4	0	0	10	3	0	34.0902	39.5506	0	20.981	2.22785	15.0516	0	24.456	28.3732	0	11.3057	1.59824
2	13.9014	2	5	4	1979.06	33.4549	50.0292	19.6061	13.2142	10.8664	6.02833	3.10987	1.57139	4	3	0	0	5	2	9.21519	20.9322	28.3908	17.1712	4.25633	0.422468	4.35652	9.43211	21.4249	29.0591	17.5754	1.6843	0.432413
1	13.9699	2	5	4	2655.49	36.8634	47.9802	18.1541	10.026	14.6635	7.06443	5.46458	2.05784	5	5	0	0	8	3	13.9241	33.1535	0	104.562	4.55696	10.738	3.47611	10.6214	25.2899	0	79.7611	0	8.19106
1	13.0055	2	5	1	1975.38	35.8896	50.2053	17.0524	12.1096	11.4474	8.25576	2.4431	1.23678	2	2	0	0	7	2	6.96203	30.3481	5.75949	8.58558	0	10.1535	0	7.13918	31.1203	5.90605	8.80405	0	10.4118
2	13.6521	2	5	4	1543.49	39.6503	44.2308	18.904	17.7079	15.2935	3.13779	3.85642	2.49851	5	4	0	0	5	2	18.038	12.8441	7.38924	62.6962	8.3481	1.56456	10.9559	23.6727	16.8564	9.6975	82.2813	10.9559	2.0533
1	10.8685	2	5	5	1512.51	33.4207	49.3948	20.271	9.69762	13.777	4.983	1.38562	0.916105	1	1	0	0	8	3	0	12.5506	21.3766	0	3.49684	1.11392	4.68317	0	16.8086	28.6288	0	1.18669	1.49183
1	12.274	2	5	1	1618.98	33.2231	53.012	17.0774	14.1122	15.1891	4.81344	3.02014	1.86545	4	3	1	0	4	2	0	27.0762	55.8966	0	3.48101	1.11392	4.35537	0	33.8772	69.9368	0	0	1.39372
1	13.1699	2	5	4	2823.96	30.6489	57.0849	15.8971	12.277	12.0407	3.88391	3.95357	1.40001	3	4	0	0	7	2	22.2641	41.5554	36.6392	0	19.4462	0.97943	13.9488	15.9701	29.8079	26.2815	0	4.13131	0.70255
2	10.7151	2	5	3	1594.31	30.9882	54.3305	18.0767	10.9774	12.6078	3.80706	2.21284	1.38796	3	2	0	0	5	2	0	14.7294	22.6899	9.92563	12.6899	1.56456	16.1231	0	18.7144	28.8285	12.611	5.0661	1.98784
1	10.2356	2	5	5	1590.82	28.5836	53.0705	21.6625	8.73188	9.51815	5.50979	3.0199	1.89833	4	3	0	0	5	2	0	21.3324	44.8101	8.58558	11.8671	2.22785	15.1107	0	27.1632	57.0581	10.9323	8.462	2.83679
2	11.1918	2	5	2	2214.01	29.5373	55.8345	18.1521	10.2463	12.0225	5.40886	3.56796	1.51217	3	4	0	0	8	3	6.96203	36.6543	43.6424	8.58558	4.55696	1.33924	4.16926	6.36971	33.5358	39.9294	7.85513	0	1.2253
1	11.8411	2	5	1	3044.21	34.8656	50.5329	17.635	13.6764	13.2365	4.21286	4.72397	1.47952	3	5	0	0	7	2	6.96203	27.0981	24.5538	49.8101	7.16772	9.67247	4.76946	4.63259	18.0313	16.3383	33.1441	0	6.43614
2	11.9397	2	5	4	1577.48	40.9698	36.4042	24.8777	17.3937	14.8493	3.5353	2.93708	1.86189	4	3	0	0	4	2	19.0759	19.6044	23.6978	0	0.822785	3.34177	1.05654	24.4955	25.1741	30.4304	0	1.05654	4.29118
1	12.6301	2	5	4	1868.61	44.1677	33.7843	24.0813	15.7267	19.0926	6.13816	2.69048	1.43983	3	3	1	0	9	3	0	17.504	28.8608	21.561	3.12152	2.34684	3.38384	0	18.9749	31.2861	23.3728	3.38384	2.54405
1	13.1233	1	5	3	2397.93	37.1829	45.7291	19.9448	14.3709	13.8261	5.11815	5.57143	2.32343	5	5	0	0	4	2	24.3038	44.3513	64.288	17.1712	12.2627	1.11392	10.3588	20.5306	37.4656	54.3071	14.5053	2.0584	0.940984
1	10.0384	1	5	2	2352.1	39.0787	49.1876	14.7868	14.2695	16.6374	3.33908	4.48753	1.90789	4	5	0	0	5	2	0	17.1756	45.9441	0	28.7184	0.97943	24.7324	0	14.7918	39.5673	0	0	0.843492
1	10.537	3	2	4	2022.74	41.5658	37.6322	23.1459	17.4622	16.0767	3.36226	3.73036	1.62668	4	4	0	0	7	2	13.9241	18.2089	56.019	11.0618	11.9937	0.782278	12.0108	13.944	18.2349	56.0992	11.0776	2.88387	0.783399
1	11.9616	3	2	2	1991.59	43.2447	41.0443	18.2744	17.3976	17.1469	4.56375	1.97273	0.990531	1	2	0	0	10	3	0	7.00158	28.0253	0	4.52532	6.17722	4.60268	0	7.12129	28.5045	0	4.60268	6.28282
2	10.4877	3	2	5	1860.35	40.9029	46.8121	15.2094	13.4942	16.9294	6.04195	2.30517	1.23911	2	2	0	0	7	2	20.8354	10.2753	2.87975	8.58558	16.9759	9.01297	18.4843	22.6867	11.1883	3.13562	9.34842	6.23126	9.81379
2	13.0932	3	2	1	1708.44	29.5089	54.3036	19.792	12.3083	10.9486	2.91928	2.79256	1.63457	4	3	0	0	6	2	22.5443	28.5762	23.3544	0	0.664557	0.844937	0.787943	26.73	33.8819	27.6906	0	0.787943	1.00181
1	13.5589	1	2	1	1503.5	34.2309	50.9285	18.0222	12.2585	12.685	5.04071	1.59069	0.911664	1	1	1	0	9	3	6.96203	16.5934	8.88608	0	4.49367	1.11392	6.05424	9.37981	22.356	11.972	0	6.05424	1.50077
1	12.3781	1	2	3	730.513	56.7234	31.2403	13.9873	19.7528	24.3541	5.67333	0.584356	0.799926	1	1	1	0	7	2	0	0	9.93671	0	4.33544	0	12.0218	0	0	27.5535	0	12.0218	0
1	11.1616	1	2	1	2580.13	47.7896	42.8416	12.0762	18.0494	19.7195	4.95328	2.75516	1.06784	2	3	0	0	11	3	6.96203	5.60127	7.19937	0	30.2073	10.4852	23.7155	5.46583	4.39751	5.65217	0	15.1689	8.23187
2	10.0164	1	2	1	1264.16	48.2881	36.2829	17.1725	11.2238	24.0849	6.20842	1.8455	1.4741	3	1	0	0	8	3	0	14.1377	15.6962	0	19.3734	1.67089	31.0431	0	22.6536	25.1509	0	18.5082	2.67735
2	13.4493	3	2	3	1773.49	42.7078	42.5651	17.3859	10.7924	19.598	5.54995	3.49392	1.97008	4	4	0	0	11	3	0	20.087	21.3228	49.8101	5.91772	0.891139	6.75909	0	22.943	24.3544	56.892	6.75909	1.01784
1	11.4795	4	6	5	1699.42	30.6596	63.5252	9.86826	10.7674	12.2425	3.87488	1.54853	0.911214	1	1	0	0	5	2	5.75949	11.1667	3.41772	0	12.6614	1.25039	15.0919	6.8651	13.3103	4.0738	0	0	1.49041
1	12.0548	4	6	4	2084.01	30.2575	62.4814	10.7624	10.2327	10.2715	8.5181	1.28407	0.616153	1	1	0	0	11	3	0	22.0063	13.481	0	0	0	0	0	21.39	13.1035	0	0	0
1	12.5562	4	6	4	2894.12	45.2173	41.4108	15.9586	16.7562	18.6701	6.25221	3.05606	1.34065	3	3	0	0	7	2	27.5316	24.1946	20.0759	0	2.65823	0	1.86053	19.2698	16.9342	14.0515	0	1.86053	0
2	11.8301	4	6	5	2154.27	38.392	51.4717	12.9835	10.7023	13.6747	9.07232	2.11068	0.877645	1	2	0	0	8	3	6.96203	18.6646	4.21941	0	9.07437	7.57595	8.53255	6.54634	17.5501	3.96748	0	8.53255	7.1236
2	12.4959	4	6	5	1535.45	36.9529	37.9065	27.6423	14.8718	11.0916	4.86999	2.94994	1.95915	4	3	0	0	6	2	6.88291	14.7033	34.8544	0	6.81013	0.844937	8.98427	9.0803	19.3974	45.9818	0	8.98427	1.11468
2	12.0575	4	6	4	2583.06	43.251	46.4262	13.2513	17.475	14.6485	5.02365	2.98725	1.11944	2	3	0	0	5	2	27.6899	32.5965	11.6623	0	4.39082	2.22785	3.44329	21.7145	25.5623	9.1456	0	0	1.74708
2	10.9753	4	6	5	967.914	24.5828	61.223	18.0452	6.54042	8.0161	5.33446	1.61635	1.66993	4	1	1	0	6	2	0	2.80063	0	8.58558	21.7516	3.34177	45.5215	0	5.86114	0	17.9678	15.8184	6.99363
2	11.6219	4	6	4	2036.35	52.9774	34.9836	14.2872	17.6131	17.2175	13.2039	1.97868	0.971679	1	2	0	0	7	2	0	18.2041	8.63924	0	0	4.4557	0	0	18.1083	8.59379	0	0	4.43225
1	12.0411	4	6	4	2422.07	41.569	47.3479	14.1065	15.5779	17.3826	3.66999	5.01212	1.97852	5	5	0	0	10	3	23.0725	8.4019	0	104.494	0	3.34177	0	19.2961	7.02672	0	87.3907	0	2.79481
1	13.9342	1	6	4	1520.11	45.526	39.7167	17.3067	9.94987	21.7674	10.0059	2.00882	1.3215	3	2	1	0	9	3	0	5.60127	35.3544	0	12.0063	0.422468	15.9992	0	7.46405	47.1121	0	15.9992	0.562967
1	10.5836	3	6	4	1696	34.0293	55.9195	13.1199	10.3899	14.9202	4.16691	1.94561	1.01746	1	2	0	0	8	3	6.96203	33.2089	0	0	1.77215	0.281646	2.1166	8.3152	39.6635	0	0	2.1166	0.336388
2	10.6548	3	6	4	1181.25	34.7633	55.1417	13.5396	18.0122	10.4072	2.91756	1.09751	0.55662	1	1	1	0	10	3	13.9241	0	0	0	0	1.33671	0	23.8773	0	0	0	0	2.29222
2	13.6822	4	4	4	3497.33	42.3657	44.6639	15.819	16.1042	17.9179	4.83151	4.9274	1.4089	3	5	0	0	6	2	30.8792	39.2089	34.6899	0	13.932	2.23101	8.06934	17.8851	22.7096	20.0923	0	3.69513	1.29219
1	11.2082	3	2	3	1197.96	15.5761	77.421	11.8407	1.73529	7.76247	3.5817	1.6029	1.15438	2	1	1	0	10	3	13.9241	8	0	0	13.5158	6.82911	22.854	23.5442	13.5272	0	0	1.39125	11.5474
2	10.3616	4	1	4	992.909	29.7979	55.0539	18.6012	11.464	11.8744	3.03449	1.29534	1.30459	3	1	1	0	9	3	0	6.61814	21.7975	0	0.925633	2.92127	1.88839	0	13.5017	44.4692	0	1.88839	5.95971
2	13.4466	3	4	2	2036.65	42.372	45.4063	15.0587	10.968	19.8286	5.86952	2.1334	1.04751	2	2	0	0	8	3	0	12.6203	29.1804	0	6.94937	3.34177	6.91181	0	12.5521	29.0227	0	0	3.32371
2	12.1041	3	4	5	2091.35	42.6357	38.4786	21.2892	12.2452	20.3486	5.97484	4.22185	2.01872	5	5	0	0	5	2	6.96203	25.2057	85.0063	0	7.625	2.50949	7.38542	6.74327	24.4137	82.3354	0	7.38542	2.43064
2	10.0055	3	4	5	2242.76	39.1864	53.3518	10.7953	14.1622	16.5151	5.99066	2.71239	1.2094	2	3	0	0	8	3	0	25.6835	15.3038	0	10.5063	27.8608	9.48922	0	23.1971	13.8223	0	4.00148	25.1636
1	10.9836	3	4	4	2529.4	42.2757	39.4686	20.7215	14.8046	17.814	5.68423	3.71284	1.46788	3	4	0	0	6	2	10.069	42.0095	56.1338	0	0	0	0	8.06369	33.6429	44.9542	0	0	0
2	11.9808	3	4	2	1953.65	19.2692	66.4928	18.3927	8.7098	9.7599	2.96092	4.7982	2.2308	5	5	0	0	7	2	13.9241	28.0063	48.5158	0	42.3291	2.79114	43.8889	14.4372	29.0384	50.3036	0	22.9682	2.89399
1	12.863	3	4	3	2333.75	39.9782	50.6035	12.5563	13.5491	16.5405	4.02559	3.66607	1.57089	4	4	1	0	4	2	0	38.8718	15.5845	0	0	0	0	0	33.7398	13.527	0	0	0
2	13.1397	3	4	2	2670.32	54.3977	32.6108	15.2395	20.7715	20.6386	6.21505	2.85645	1.0697	2	3	0	0	6	2	15.1036	25.1477	30.7857	0	6.94937	5.76195	5.27162	11.4572	19.0764	23.3533	0	0	4.37088
2	12.3699	3	4	4	1971.19	39.6404	47.9473	15.4734	17.8418	12.4857	4.37146	1.4964	0.759137	1	1	0	0	7	2	0	12.1392	0	16.6329	0	2.50949	0	0	12.4746	0	17.0924	0	2.57882
2	11.3699	3	4	4	1966.03	28.0659	59.7462	15.9202	11.0719	10.1124	3.55091	2.78643	1.30538	3	3	0	0	5	2	6.96203	17.75	8.61709	19.3176	4.62025	5.58228	4.76033	7.1731	18.2881	8.87834	19.9032	4.76033	5.75152
2	10.5726	3	4	3	2205.92	30.1759	53.3119	19.9132	14.2809	10.2432	3.08418	2.95818	1.34102	3	3	0	0	2	1	6.96203	24.9763	31.7532	0	0	0	0	6.39306	22.9351	29.1582	0	0	0
1	13.0904	3	4	2	2393.2	29.2819	62.4908	12.1971	7.7675	11.5665	5.83851	2.55134	1.06608	2	2	0	0	5	2	0	33.6076	4.03797	0	11.5823	2.00759	9.8034	0	28.4459	3.4178	0	0	1.69926
2	11.6521	3	4	1	1926.68	51.5354	38.1538	12.6753	12.7979	23.0871	9.47613	1.35887	0.591103	1	1	0	0	2	1	13.9241	16.8038	4.21941	0	0	0	0	14.6392	17.6669	4.43613	0	0	0
1	13.2356	3	4	5	2202.15	37.2175	47.1151	18.5571	16.1121	13.6829	3.06771	1.78746	0.811688	1	1	0	0	4	2	0	25.2057	23.0886	0	0	3.55127	0	0	23.1853	21.2379	0	0	3.26661
2	11.5151	1	4	4	1881.59	29.9824	57.3766	16.2259	8.06677	14.0035	4.55763	3.65932	1.9448	4	4	0	0	8	3	0	39.2089	5.81962	34.7848	4.51582	1.78228	4.86154	0	42.2105	6.26515	37.4478	3.92466	1.91872
2	11.674	1	4	2	1727.32	34.208	50.8576	18.1563	12.5258	13.1853	5.8694	2.28591	1.32338	3	2	0	0	6	2	0	22.4051	22.9035	0	0	5.91013	0	0	26.2746	26.8591	0	0	6.93084
2	13.0027	1	5	4	1964.47	32.523	58.0477	13.1297	8.26511	15.6029	3.4916	3.07002	1.56278	4	3	0	0	9	3	0	37.8434	30.6266	0	9.3125	1.94751	9.60249	0	39.0218	31.5803	0	9.60249	2.00816
2	13.8521	1	5	4	2926.67	39.6259	43.6775	19.51	12.0438	18.4297	4.36655	3.7654	1.21141	2	4	0	0	7	2	6.96203	21.0047	25.7769	0	10.6329	0.838608	7.35937	4.81863	14.538	17.841	0	7.35937	0.580426
2	12.8164	1	5	4	1639	34.6719	54.4734	14.2571	10.6958	15.086	4.80875	2.48224	1.51448	3	2	0	0	8	3	0	14.2492	24.8418	5.36599	17.9842	2.79114	22.2266	0	17.6106	30.7019	6.63182	2.73775	3.44957
1	10.2877	3	5	5	995.247	36.8721	38.4972	27.0355	8.04846	16.8348	6.55904	4.68857	4.71096	5	5	1	0	10	3	0	0	0	119.304	9.55696	0.97943	19.4514	0	0	0	242.821	5.02388	1.99345
1	11.2356	1	5	4	1793.81	38.9447	48.2525	15.8189	9.57173	20.5567	5.11294	2.46789	1.37578	3	2	0	0	7	2	0	15.6234	16.5981	0	2.46835	4.80759	2.78737	0	17.6426	18.7433	0	2.78737	5.42894
1	13.274	4	5	5	2076.07	34.8725	42.4074	25.3505	9.12369	13.0894	6.27872	7.49999	3.62299	5	5	1	0	7	2	24.3038	22.3449	2.87975	168.354	14.2722	0.168987	13.9254	23.7134	21.8021	2.80979	164.265	2.27253	0.164882
2	10.9096	4	5	4	1629.53	32.1081	56.3978	15.0171	12.4985	7.39096	4.09719	2.37414	1.45695	3	2	0	0	7	2	0	25.8381	24.8101	0	0	0.675949	0	0	32.1188	30.841	0	0	0.84026
2	10.4438	4	5	4	1622.4	36.8993	40.8152	24.9302	13.0269	15.3427	6.25213	8.05368	4.96405	5	5	0	0	8	3	0	0	0	208.987	0	21.6987	0	0	0	0	260.93	0	27.0918
1	11.0603	4	5	3	2559.25	26.7666	55.0939	21.2003	10.3239	11.2151	2.71443	4.07396	1.59185	4	4	0	0	8	3	28.1933	36.3434	36.712	0	13.1266	0	10.3896	22.3149	28.7656	29.0574	0	0	0
2	10.8712	4	5	4	1307.22	34.2258	57.4521	11.1008	9.85751	13.788	6.89193	1.66669	1.27498	2	1	0	0	9	3	0	12.538	0	0	17.7373	0.668354	27.4853	0	19.4285	0	0	0	1.03566
2	11.2986	4	5	5	1266.94	30.102	56.6639	16.774	17.0138	8.8311	1.93591	2.10403	1.66072	4	2	0	0	6	2	6.96203	15.4082	0	26.1234	5.16456	3.34937	8.25735	11.1312	24.6354	0	41.7674	0	5.35513
2	11.3397	4	5	4	1858.3	34.7728	48.6434	19.7191	12.5981	14.6452	4.13474	2.71129	1.46289	3	3	0	0	10	3	6.93671	18.8441	32.5949	0	21.4177	4.84557	23.3464	7.56136	20.5411	35.5301	0	13.7395	5.28191
2	11.1123	4	5	1	2190.86	38.0496	35.6094	28.5663	11.6203	15.158	6.83228	3.80315	1.73591	4	4	0	0	6	2	9.21519	34.9354	55.9937	0	3.5443	0.668354	3.27701	8.52023	32.3008	51.7709	0	0	0.617951
2	13.3781	4	5	4	1170.06	32.0132	51.7065	19.5096	12.0973	10.5325	4.25991	2.09451	1.79009	4	2	1	0	8	3	0	1.41772	4.33861	39.8481	1.77215	4.76203	3.068	0	2.4544	7.51113	68.9862	0	8.24416
1	10.6959	4	5	4	2171.26	29.2241	51.795	22.2176	11.1808	7.77182	4.60367	7.33062	3.37621	5	5	0	0	7	2	0	20.3394	7.21835	177.991	13.2025	1.67468	12.3171	0	18.9753	6.73424	166.053	3.24755	1.56237
1	12.2055	4	5	4	2776.47	27.049	58.4724	17.4527	7.57659	11.1573	4.58287	4.17725	1.50452	3	4	0	0	9	3	14.0967	52.6282	8.63924	24.9051	20.2263	0	14.7566	10.2846	38.3962	6.30297	18.1701	9.96816	0
2	11.6247	1	5	3	2248.91	40.7951	51.4129	11.0045	15.8364	13.2439	7.37432	1.77348	0.788598	1	1	0	0	8	3	0	34.3426	10.962	0	1.30538	0.921835	1.17579	0	30.9331	9.87375	0	0	0.830319
1	13.0493	4	5	5	3307.9	35.2782	49.8329	17.6827	11.9406	11.0707	7.44953	7.86921	2.30588	5	5	0	0	11	3	6.96203	42.6007	59.1392	104.494	9.76582	0	5.98025	4.2633	26.0872	36.2148	63.9883	3.18973	0
2	13	4	4	4	1203.04	31.0775	54.5715	17.76	11.5389	11.5373	4.62404	1.3736	0.958906	1	1	1	0	8	3	6.96203	10.2753	6.91139	0	15.5222	0	26.1358	11.7225	17.3013	11.6372	0	10.5769	0
2	12.4082	4	4	5	2273.22	35.9606	48.7233	18.303	16.1876	13.6027	3.31689	5.09429	2.241	5	5	0	0	8	3	0	12.2041	0	76.4513	31.8497	17.0886	28.3808	0	10.8749	0	68.1248	20.5641	15.2274
1	15.5288	2	3	2	2138.48	44.5915	44.0683	14.1301	15.4369	19.1307	5.81679	1.5694	0.733886	1	1	0	0	6	2	6.96203	16.8038	5.75949	0	0.886076	6.1308	0.839322	6.59467	15.9171	5.45559	0	0.839322	5.80731
1	14.9945	2	3	5	3137.62	38.997	50.444	13.4629	17.5555	12.889	4.28586	3.53937	0.987809	1	4	0	0	9	3	13.9241	8.87975	1.72785	23.6103	6.22627	15.3305	4.01966	8.98933	5.73274	1.11549	15.2428	4.01966	9.89734
1	15.9479	2	3	3	2822.17	34.8979	42.0173	25.7092	12.2457	13.7225	3.68612	5.62625	1.99359	5	5	0	0	6	2	31.2658	29.4066	97.9114	0	4.01899	2.79114	2.88467	22.4413	21.1069	70.2768	0	2.88467	2.00337
1	14.0082	2	3	3	5734.83	47.1205	44.9245	10.8496	16.8054	20.1931	6.32816	6.90258	1.20362	2	5	0	1	8	3	0	20.875	9.76899	0	1.75633	0	0.620366	0	7.37341	3.45057	0	0	0
1	15.8795	2	3	4	2521.8	37.7619	47.9303	17.3024	18.8346	11.776	2.70548	2.58743	0.938787	1	3	0	0	5	2	20.8354	19.4884	35	0	0	0	0	16.7361	15.6541	28.1138	0	0	0
1	15.1425	2	3	4	2611.23	29.4884	52.7305	21.0751	11.7709	10.3219	5.43533	3.82457	1.46466	3	4	0	0	9	3	6.96203	35.0079	41.7658	0	9.99367	4.64803	7.75252	5.40074	27.1571	32.3996	0	5.05706	3.60568
1	14.7562	2	3	3	2850.2	35.7361	50.6297	16.8814	12.5156	14.5167	4.29123	3.8058	1.33527	3	4	0	0	6	2	0	28.769	50.0348	0	8.75	2.65348	6.21863	0	20.4461	35.5598	0	2.23781	1.88583
1	15.5562	3	3	4	2639.03	28.6862	54.0364	20.652	12.4552	10.6946	2.85385	5.76834	2.18578	5	5	0	0	8	3	6.96203	42.6123	28.2437	62.6962	6.56646	7.15752	5.04023	5.34385	32.708	21.679	48.1238	1.54243	5.49391
1	15.4219	2	3	4	3267.18	37.5687	50.6181	15.0629	13.1727	14.017	6.35642	4.01201	1.22797	2	4	0	0	5	2	6.96203	27.0791	29.7911	0	12.4905	5.58228	7.74408	4.31644	16.789	18.4704	0	3.34916	3.461
1	16.0658	3	3	4	3536.51	43.4273	41.5097	17.4772	16.8193	12.9205	10.0896	5.1727	1.46266	3	5	0	0	10	3	20.8101	30.3481	53.981	13.9516	10.9842	8.43882	6.29152	11.9196	17.3828	30.9192	7.99118	0.860983	4.83359
1	16.1863	1	3	4	2550.44	38.3365	40.0453	24.1198	13.9321	15.2633	4.71556	4.81523	1.888	4	5	0	0	6	2	13.9241	41.8797	81.4376	0	1.18671	1.12658	0.942523	11.0589	33.2623	64.6805	0	0.942523	0.894769
2	16.3973	2	3	3	1295.94	49.1641	43.4128	10.1354	11.177	19.7005	12.2413	1.24131	0.957849	1	1	1	0	9	3	0	5.20042	8.55696	0	0	13.0981	0	0	8.12863	13.3751	0	0	20.4733
2	16.7589	2	3	4	3140.4	32.7381	56.2005	14.5734	9.89114	13.0286	6.37758	2.65218	0.844536	1	3	0	0	6	2	6.96203	26.8924	33.6709	0	1.77215	5.85443	1.14308	4.49069	17.3463	21.7186	0	1.14308	3.77626
2	14.9397	2	3	5	1828.1	46.3866	42.1739	14.1633	15.8868	18.2383	6.68652	2.49638	1.3984	3	2	0	0	7	2	4.58861	10.4294	22.6551	6.01899	21.7215	8.43882	24.0687	5.08445	11.5564	25.1031	6.66939	24.0687	9.3507
2	14	2	3	4	1312.15	26.4509	60.766	16.7956	12.781	8.34319	2.04945	2.09709	1.5982	4	2	0	0	10	3	6.96203	10.7389	17.9747	4.01266	2.12658	0.704114	3.28291	10.7476	16.5782	27.7484	6.19455	0	1.08698
2	15.3151	2	3	5	1668.21	34.7689	57.6985	11.2582	10.9298	14.6003	3.92966	1.18763	0.580043	1	1	0	0	6	2	6.96203	12.9747	2.87975	0	1.8038	0	2.19028	8.45372	15.7547	3.49676	0	2.19028	0
2	15.5342	2	3	3	1982.04	44.2676	44.1643	14.467	14.6245	9.64973	14.6271	3.16699	1.58876	4	3	0	0	10	3	0	13.9059	33.7025	0	2.03797	0	2.08281	0	14.2118	34.444	0	2.08281	0
2	16.0877	2	3	4	1905.19	36.3694	56.6023	10.5482	14.7053	15.4506	5.46536	1.72195	0.903819	1	1	0	0	4	2	13.9241	5.84019	5.81962	0	0.560127	15.0506	0.595539	14.8044	6.20942	6.18755	0	0.595539	16.0022
2	14.2877	2	3	4	1448.78	46.0741	35.5127	20.75	16.8382	17.7768	5.88967	1.85993	1.28379	2	1	0	0	7	2	0	8.4019	31.0877	0	0	0.563291	0	0	11.7473	43.466	0	0	0.787579
2	15.0082	3	3	3	1480.24	34.8957	40.9797	26.7885	14.276	14.0055	3.71556	3.58678	2.41094	5	4	1	0	7	2	27.7722	16.1297	44.7247	3.58861	5.88608	0.563291	8.05481	38.0048	22.0728	61.2035	4.91083	8.05481	0.770836
2	14.2795	3	3	3	1587.31	39.321	47.3748	16.264	11.4401	17.4603	6.1022	5.16435	3.25352	5	5	0	0	8	3	0	15.7316	0	104.494	12.2785	16.0981	15.6691	0	20.0758	0	133.349	2.09999	20.5435
2	17.189	3	3	4	1296.79	42.9911	42.2073	17.4378	11.8944	20.3719	5.16098	1.36959	1.05614	2	1	0	0	6	2	0	4.20095	15.1424	0	2.83228	4.65436	4.42412	0	6.56204	23.653	0	4.42412	7.27028
1	17.663	2	3	4	2178.73	26.5288	51.2279	25.4525	7.67496	9.98931	4.25762	3.41447	1.56719	4	4	0	0	3	1	20.1381	21.0047	35.9051	0	6.24051	3.25246	5.80202	18.7231	19.5289	33.3822	0	2.97751	3.02393
1	17.5836	1	3	3	2006.23	34.7797	38.2518	29.3578	12.8179	11.4229	3.99806	4.4206	2.20343	5	5	1	0	6	2	0	32.1203	84.4937	0	0	17.5823	0	0	32.431	85.3111	0	0	17.7524
1	16.7644	1	3	3	1769.08	41.6007	48.3335	13.0846	16.3001	16.2347	3.7027	1.79998	0.768751	1	1	1	0	7	2	13.9241	20.2416	9.45434	0	0	1.67722	0	15.9434	23.1771	10.8255	0	0	1.92045
1	14.211	1	3	3	1924.58	49.0453	34.5583	18.6161	12.7558	16.75	13.3366	4.24657	2.2065	5	5	0	0	5	2	6.91139	14.0032	24.4684	62.6962	6.02532	0.556962	6.34172	7.27432	14.7385	25.7532	65.9885	0	0.586209
1	16.9068	1	3	3	2110.32	48.775	39.6249	14.1128	12.9813	22.8129	7.33627	2.04742	0.970193	1	2	0	0	7	2	0	5.60127	5.75949	14.8253	14.7785	0.281646	14.1855	0	5.37651	5.52839	14.2304	7.43599	0.270345
1	15.2055	1	3	4	2249.9	59.6935	33.9911	8.47588	16.3252	18.2261	17.6289	4.25627	1.89176	4	5	0	0	6	2	10.3671	0	10.8987	52.2468	3.51266	0.556962	3.16254	9.33376	0	9.81241	47.0392	0	0.501447
2	16.2767	1	3	4	1310.95	58.4751	28.3896	15.0268	12.9762	19.1053	19.5416	1.02444	0.781454	1	1	0	0	5	2	0	0	6.91139	0	7.08861	0.281646	10.9531	0	0	10.6793	0	10.9531	0.435192
2	14.4712	1	3	4	1813.62	56.3865	31.3212	14.2991	10.5713	18.4128	19.5838	1.66176	0.916265	1	1	0	0	5	2	12.5863	14.0032	5.75949	0	4.47785	0	5.00132	14.0577	15.6402	6.43279	0	5.00132	0
1	14.3836	1	3	3	1902.78	42.1336	43.8232	16.8836	11.4112	20.0962	5.66523	1.84524	0.969761	1	1	0	0	5	2	0	0	17.3165	8.58558	7.59494	2.24051	8.08533	0	0	18.4346	9.13994	0	2.38517
1	14.0795	1	3	3	2382.35	50.346	38.0481	14.0054	17.9772	21.7333	5.13271	2.04004	0.856313	1	2	0	0	8	3	6.96203	8.4019	15.5696	0	0.560127	9.83439	0.476259	5.9196	7.14388	13.2384	0	0.476259	8.36188
2	17.0493	1	3	4	1404.99	47.7064	36.2672	18.2918	18.3341	21.2666	4.1332	1.94923	1.38737	3	2	0	0	6	2	20.7342	8.4019	15.8228	0	0	1.11392	0	29.8935	12.1135	22.8125	0	0	1.606
1	17.6411	1	3	1	2002.47	45.6665	39.6882	17.1878	13.0092	20.1578	7.83664	3.65233	1.82391	4	4	0	0	7	2	0	14.0032	52.1962	0	24.1108	13.3734	24.3898	0	14.1652	52.8002	0	5.50922	13.5282
2	16.9397	1	3	4	1941.22	49.788	36.9685	14.8724	11.9966	24.6784	5.36881	3.87704	1.99722	5	4	0	0	5	2	0	22.2152	3.11392	78.3703	0	2.79114	0	0	23.1813	3.24935	81.7786	0	2.91253
1	15.0658	1	3	2	1732.78	40.2819	45.7977	16.7812	10.3738	17.9007	6.40282	2.32584	1.2236	2	2	1	0	10	3	6.96203	32.9694	8.55696	10.0633	5.36709	0	6.27418	8.13868	38.5416	10.0032	11.7641	6.27418	0
2	16.9781	1	3	4	899.462	41.7168	46.3939	14.7876	10.1217	20.9839	4.94791	1.19664	1.3304	3	1	1	0	8	3	0	8.4019	7.48734	0	12.6899	0.838608	28.5783	0	18.9216	16.8619	0	19.9692	1.88859
1	14.8712	1	3	3	2187.67	51.5848	33.6457	16.871	10.9397	23.319	11.1673	2.12449	0.971123	1	2	1	0	6	2	0	16.8038	24.443	0	7.97468	0.556962	7.38405	0	15.5593	22.6327	0	7.38405	0.515712
2	16.6137	1	3	5	1176.28	7.66823	73.1787	23.8486	2.27873	2.22269	2.04671	1.9225	1.6956	4	1	1	0	8	3	13.9241	0	14.4304	0	24.1772	0	41.635	23.9783	0	24.8502	0	22.0164	0
2	17.4712	3	3	3	1707.22	45.1481	39.033	18.2577	11.2848	20.3489	6.69183	1.96605	1.15161	2	2	0	0	4	2	0	17.4314	16.5127	10.0633	2.46835	13.6603	2.92873	0	20.6826	19.5925	11.9402	2.92873	16.2082
2	14.4466	1	3	3	1988.06	43.6756	36.3034	22.2403	10.546	13.0212	14.2451	2.23976	1.01594	1	2	0	0	5	2	6.96203	25.6835	30.8829	0	0	0	0	7.09361	26.169	31.4666	0	0	0
1	17.5123	3	3	1	2173.19	32.3719	53.4349	17.5306	7.06559	15.9752	5.52937	3.02392	1.29023	3	3	0	0	4	2	6.96203	19.6044	24.3006	0	0	18.2025	0	6.48934	18.2734	22.6508	0	0	16.9667
2	17.989	3	3	2	2275.62	43.587	45.7831	13.5125	19.4864	14.6665	4.52332	2.73852	1.20342	2	3	0	0	5	2	0	17.4314	14.0696	0	0	1.11392	0	0	15.5166	12.5241	0	0	0.991559
2	16.4274	3	3	3	1673.64	49.7767	28.7097	23.5832	14.4755	20.6061	5.63148	2.07598	1.24039	2	2	0	0	7	2	0	0	8.63924	0	2.65823	0	3.2173	0	0	10.4562	0	3.2173	0
2	15.7726	3	3	3	1689.61	51.3232	30.875	19.7842	9.41941	22.367	12.195	1.59651	0.944896	1	1	0	0	7	2	6.96203	17.2816	15.4905	0	0	0.281646	0	8.34662	20.7186	18.5712	0	0	0.337659
2	15.1123	1	3	4	1008.86	30.6999	59.2385	12.4545	8.42005	13.971	4.55571	1.6662	1.21543	2	1	1	0	7	2	13.9241	10.0759	16.3671	0	0	0	0	27.9574	20.231	32.8627	0	0	0
2	16.0904	3	3	4	2583.15	50.973	33.8682	17.2794	11.0018	26.8579	5.36657	2.0524	0.794532	1	2	0	0	8	3	0	18.0591	6.41772	0	1.60443	1.80735	1.25815	0	14.1615	5.03262	0	1.25815	1.41728
1	14.4082	3	3	4	1598.27	49.571	34.266	18.3046	8.63253	27.3998	5.94506	1.35639	0.848666	1	1	0	0	7	2	0	0	0	0	12.4051	0	15.7222	0	0	0	0	0	0
2	15.7315	3	3	3	3097.44	49.6138	34.5426	18.0267	16.0488	17.5099	8.46895	4.28833	1.38448	3	5	0	0	4	2	13.9241	36.4082	63.6076	0	3.17722	1.12025	2.07781	9.10596	23.81	41.5977	0	0.31043	0.732615
1	16.1452	3	3	5	2462.37	38.902	50.3827	13.8699	5.31593	21.428	6.75594	5.07502	2.06103	5	5	0	0	9	3	13.9241	34.0854	0	78.3703	11.3766	1.12025	9.35883	11.4545	28.04	0	64.4705	9.35883	0.921565
1	17.8438	3	3	4	2585.45	46.7631	31.3058	23.8908	11.8638	21.4637	4.46205	4.10137	1.58633	4	4	0	0	7	2	0	28.0063	62.6456	11.4873	0	2.51899	0	0	21.9423	49.0814	9.00007	0	1.97357
1	14.1041	3	3	4	2669.17	41.2631	43.9687	17.5156	11.6448	20.0174	4.39408	3.38005	1.26633	2	4	0	0	9	3	0	31.8703	35.3481	0	10.3481	0.556962	7.85322	0	24.1865	26.8258	0	0	0.422681
1	15.3562	3	3	3	2153.21	29.5379	63.4516	11.0089	7.95041	8.21516	9.56667	2.68704	1.14575	2	3	0	0	10	3	6.96203	39.2231	16.3671	0	6.07595	0.556962	5.71597	6.54955	36.8993	15.3974	0	0	0.523964
1	15.1205	3	3	4	2848.6	40.3132	46.8232	15.7892	11.9065	18.1031	4.42516	3.37668	1.10815	2	4	0	0	9	3	6.96203	46.2104	16.0823	0	2.61076	8.14662	1.85652	4.95071	32.8603	11.4361	0	0	5.79308
1	17.0164	3	3	1	3427.32	37.0334	45.4138	20.3954	10.2	12.2601	7.74763	4.95459	1.31724	3	5	0	0	6	2	13.9241	63.0142	50.3608	0	2.32595	0.556962	1.3747	8.22951	37.2432	29.7646	0	1.3747	0.32918
1	15.9479	3	3	3	2153.14	22.3807	61.3655	20.1581	7.64225	9.03815	3.12298	1.73452	0.7034	1	1	0	0	8	3	6.96203	26.2052	5.75949	0	2.70253	2.64094	2.5425	6.54976	24.6534	5.41844	0	0	2.48455
2	16.1616	1	3	3	1565.86	24.1525	57.8809	14.7437	6.82642	10.0111	5.12538	2.60747	1.656	4	3	0	0	7	2	0	18.5179	36.1899	0	14.8528	1.25475	19.2141	0	23.9553	46.8163	0	11.3541	1.62318
1	17.463	1	3	4	3015.24	44.6808	40.0584	17.8062	16.9238	17.0495	5.13019	2.2938	0.687772	1	2	0	0	6	2	6.96203	18.5274	31.8526	0	0	0.556962	0	4.6771	12.4468	21.3986	0	0	0.374168
2	17.0164	3	3	4	1388.27	24.9101	53.6384	24.8036	7.06772	9.54173	2.76737	2.90725	1.77721	4	3	0	0	5	2	13.9241	32.2073	36.557	0	6.07595	0	8.8655	20.3168	46.9941	53.3408	0	0	0
1	14.8575	3	3	3	2614.46	39.8044	43.1672	19.725	11.9607	15.7998	4.76635	3.49233	1.33577	3	4	0	0	8	3	6.96203	35.0079	27.2405	8.38608	2.70253	0.838608	2.09388	5.39407	27.1236	21.1055	6.4974	0	0.64974
2	17	1	3	4	998.092	26.3214	30.8657	44.7398	7.98447	10.4116	3.46819	2.54431	2.54917	5	2	1	0	8	3	13.9241	0	23.7342	26.4241	6.07595	0.281646	12.3312	28.259	0	48.1688	53.628	0	0.571603
2	15.5699	1	3	4	904.478	30.0018	28.2704	43.4947	7.79782	10.5593	4.1174	1.97935	2.18839	5	2	1	0	5	2	20.8861	0	32.3734	0	6.07595	0	13.6075	46.7758	0	72.5025	0	0	0
2	15.5644	1	3	4	2268.23	38.8947	47.6008	16.4781	9.63575	19.409	4.26231	3.1315	1.18661	2	3	0	0	6	2	13.9241	39.909	24.5158	0	0	1.11392	0	12.4348	35.6407	21.8938	0	0	0.994788
2	14.1808	1	3	4	1819.29	45.935	42.9684	13.7875	16.6417	19.2266	5.15442	1.60894	0.884379	1	1	0	0	6	2	0	1.71414	21.8734	0	0	3.47823	0	0	1.90856	24.3544	0	0	3.87275
2	16.0438	1	3	4	1251.38	43.5767	28.7203	29.4986	19.7631	18.9389	1.55636	2.2623	1.63204	4	2	1	0	5	2	6.96203	8.4019	44.3038	0	11.9241	0	19.3018	11.2696	13.6004	71.7157	0	0	0
2	17.5562	3	3	5	2376.38	27.8258	61.4687	14.5399	11.3025	10.4164	2.93481	2.5581	1.20245	2	3	0	0	9	3	20.7278	18.9826	0	28.7184	6.94937	1.11392	5.92369	17.6686	16.1809	0	24.4797	0	0.949516
2	14.126	1	3	4	2380.39	34.3134	60.4917	9.0078	10.3376	16.0019	3.50265	1.57785	0.662855	1	1	0	0	7	2	0	14.0902	13.7025	0	0	7.12025	0	0	11.9904	11.6605	0	0	6.05913
1	15.4822	1	3	4	3074.27	54.2617	35.7763	12.1853	17.3421	23.1977	7.67574	5.88756	1.92213	4	5	0	0	5	2	0	20.1741	0	36.3167	23.1171	2.22785	15.2319	0	13.2927	0	23.9291	15.2319	1.46793
1	14.6822	3	3	4	2297.97	48.5139	36.8037	16.9812	17.0986	16.368	5.13832	4.73922	2.06235	5	5	0	0	7	2	0	32.8635	85.2247	0	3.11709	6.71519	2.74768	0	28.9688	75.1247	0	2.74768	5.91937
1	14.2548	3	3	5	1991.91	45.4715	47.2342	10.2451	17.1862	18.8974	3.92412	1.15162	0.578147	1	1	1	0	7	2	0	11.1203	8.55696	0	0	2.50949	0	0	11.3086	8.70186	0	0	2.55199
1	14.5781	1	3	4	3173.71	56.1739	33.1198	12.8041	19.5836	22.1967	8.57213	3.84539	1.21164	2	4	0	0	7	2	0	25.2057	44.3784	0	6.56646	25.0127	4.19109	0	16.0877	28.3248	0	0.595841	15.9645
1	14.9753	3	3	4	3286.91	46.2512	33.809	22.0516	18.9193	17.7373	5.50918	3.74355	1.13893	2	4	0	0	4	2	0	43.4098	66.6013	0	0	0	0	0	26.7524	41.0447	0	0	0
2	14.4986	1	3	4	2872.63	42.1511	46.4039	14.3629	10.1955	17.8345	8.65661	3.247	1.13032	2	4	0	0	11	3	0	17.5475	13.7025	20.7911	36.8576	0	25.9902	0	12.3736	9.66237	14.6609	16.9527	0
2	15	1	3	4	2792.85	56.5186	26.2712	18.8707	12.7705	28.3448	8.74549	3.35864	1.20258	2	4	0	0	7	2	10.069	7.30538	48.5759	8.58558	22.3956	2.22785	16.2434	7.30303	5.29856	35.2319	6.22708	16.2434	1.61585
2	14.3315	1	3	4	1371.27	46.248	42.5116	13.8963	15.7255	18.2884	6.44882	1.84907	1.34844	3	1	0	0	6	2	0	16.1297	7.23101	19.247	0	8.43882	0	0	23.8269	10.6817	28.4317	0	12.4658
2	14.1068	1	3	5	2393.4	37.6455	34.3758	30.1269	8.62696	16.2667	7.95548	3.46	1.44564	3	4	0	0	6	2	6.96203	31.3797	57.7215	0	0	0	0	5.89228	26.5581	48.8524	0	0	0
2	15.3479	1	3	4	1593.25	28.5462	51.2339	23.4207	10.5685	9.4345	4.69162	2.04069	1.26727	2	2	0	0	8	3	0	25.2057	0	27.7215	0.683544	1.11392	0.869049	0	32.0462	0	35.2448	0.869049	1.41623
1	14.0986	3	3	5	3352.44	30.2653	49.0117	23.7852	11.3325	9.59526	5.23412	4.32012	1.28865	3	5	0	0	8	3	0	54.1266	34.557	0	16.5823	10.9662	10.0195	0	32.7049	20.8803	0	0	6.62613
1	14.8932	4	3	3	2774.49	42.6716	48.9638	10.8578	16.7197	17.2887	4.46584	2.663	0.959816	1	3	0	0	5	2	0	9.57278	25.3291	0	3.5443	25.3165	2.58768	0	6.98904	18.4927	0	2.58768	18.4834
1	15.274	4	3	3	3755.45	50.3146	37.861	13.9508	19.2532	19.724	7.35848	2.8386	0.755861	1	3	0	0	5	2	6.96203	14.0032	32.8861	0	12.9114	5.01582	6.96423	3.75522	7.55312	17.7383	0	0	2.70547
1	14.0438	4	3	1	1417.51	34.49	52.5014	16.2886	11.9446	13.7954	2.55723	1.77941	1.1001	2	1	1	0	4	2	6.96203	0	17.4051	0	0	5.01266	0	9.94882	0	24.872	0	0	7.16315
1	14.937	4	3	3	3512.78	40.5053	42.6216	19.5399	14.4069	15.5563	4.43885	5.53833	1.58072	4	5	0	0	8	3	0	64.716	36.6646	24.9494	24.1187	5.00895	13.908	0	37.3184	21.1426	14.387	9.35048	2.88841
2	14.6658	4	3	3	1483.46	28.4141	54.3957	20.5886	9.59076	9.98802	5.72286	3.99237	2.69125	5	4	0	0	8	3	6.96203	9.34335	7.48734	66.989	13.7468	3.84937	18.771	9.50651	12.7582	10.2238	91.4722	0	5.25624
2	15.5452	4	3	4	1540.61	40.0161	48.7632	14.3497	15.4643	15.0182	4.31128	1.05222	0.682994	1	1	0	0	3	1	0	10.303	4.89557	0	3.5443	0	4.66017	0	13.5467	6.43686	0	4.66017	0
1	15.6438	3	3	5	2043.86	56.0122	27.2152	18.4729	14.9185	16.8075	19.7057	2.21236	1.08244	2	2	1	0	8	3	0	14.0032	15.2468	17.1712	14.1772	0	14.0508	0	13.8783	15.1109	17.0181	7.02542	0
2	14.9562	4	3	4	2155.74	43.5065	45.9052	13.1629	12.7778	16.1011	8.95293	1.9394	0.899646	1	2	0	0	10	3	6.96203	9.70728	17.9415	0	7.05222	4.41266	6.62663	6.54188	9.12146	16.8587	0	0.727041	4.14636
1	14.3178	4	3	5	2710.25	52.3432	35.2032	14.3552	17.4186	24.5945	5.28189	2.84439	1.04949	2	3	0	0	7	2	6.96203	15.1717	38.5016	0	6.07595	4.48945	4.54116	5.20341	11.3393	28.776	0	0	3.35541
2	14.5041	4	3	5	1793.44	63.0211	18.887	19.2705	20.0531	28.7424	6.1049	2.05511	1.1459	2	2	0	0	4	2	0	4.20095	32.9078	0	0	2.00506	0	0	4.74485	37.1684	0	0	2.26466
1	14.4822	4	3	4	1854.26	51.1534	37.5954	13.6044	12.2208	17.8912	6.63149	2.09698	1.1309	2	2	1	0	9	3	0	17.2745	0	15.0949	4.63291	1.94751	5.06111	0	18.8711	0	16.4901	0	2.12751
1	17.137	4	3	1	2745.35	41.3629	47.0726	14.4986	9.71239	20.8512	4.6355	3.24428	1.1016	2	3	0	0	10	3	6.96203	17.8845	14.0127	22.9747	2.65823	1.12658	1.96136	5.13689	13.196	10.3392	16.9517	1.96136	0.831243
2	15.4493	4	3	5	2313.22	40.6785	46.4921	15.8152	12.8109	15.2059	7.6701	2.93592	1.26919	2	3	0	0	7	2	0	6.51371	26.1899	0	22.3576	8.27781	19.5781	0	5.70392	22.9339	0	9.31102	7.24871
1	15.3781	4	3	3	2629.21	41.8103	43.9677	16.9878	14.4991	17.2175	3.66265	3.49937	1.33096	3	4	0	0	5	2	0	18.4744	57.5791	0	0	6.13608	0	0	14.2334	44.3611	0	0	4.72746
2	15.5233	4	3	4	1524.05	47.209	39.7301	15.5437	15.3418	20.2932	6.81139	2.46538	1.61765	4	2	0	0	9	3	0	3.48101	15.2468	39.1851	3.66772	1.12405	4.87484	0	4.62668	20.2649	52.0817	0	1.494
1	15.8274	4	3	3	2689.06	38.0471	40.2809	24.1912	11.562	14.8187	3.89772	4.16175	1.54766	3	4	0	0	9	3	6.96203	11.8737	67.2468	0	20.0791	3.06236	15.1254	5.24443	8.94433	50.6564	0	9.66882	2.30685
2	16.0137	4	3	4	4051.31	42.5436	47.9966	12.2897	12.9416	17.9975	7.51627	4.07289	1.00533	1	4	0	1	8	3	0	16.1828	34.3006	0	10.7089	20.719	5.3544	0	8.09133	17.1502	0	0	10.3594
2	17.6247	4	3	4	1962.16	38.1098	48.7661	16.1708	10.3789	17.2712	7.71982	2.09949	1.06999	2	2	0	0	8	3	0	14.2489	29.0338	4.18671	4.20886	0	4.34503	0	14.71	29.9731	4.32217	4.34503	0
2	15.411	4	3	5	2526.53	38.6503	54.668	10.1157	17.5714	14.2898	5.6785	3.31149	1.31068	3	4	0	0	11	3	6.96203	16.1384	10.5485	10.6788	24.2785	12.7761	19.4652	5.58178	12.9389	8.45724	8.56169	3.55204	10.2432
2	17.2658	4	3	3	2014.96	48.7928	39.685	14.0962	14.6772	22.4669	5.99342	1.87318	0.824028	1	1	0	0	8	3	6.96203	4.20095	7.19937	0	14.3418	0.478797	14.4178	6.99894	4.22323	7.23755	0	14.4178	0.481337
1	16.8658	4	3	4	1757.98	52.8216	33.0335	16.2196	17.1854	16.3303	15.4125	2.55956	1.45597	3	3	1	0	4	2	6.96203	10.4734	6.41772	40.7265	11.5	0.422468	13.2509	8.02203	12.068	7.39485	46.9273	13.2509	0.486791
2	16.7233	4	3	4	1368.51	44.1181	40.61	17.8084	14.5144	18.3687	7.23903	1.65897	1.21225	2	1	1	0	8	3	0	5.14241	9.21519	0	4.63291	17.0598	6.85754	0	7.61168	13.6401	0	0	25.2515
1	16.7068	4	3	4	2467.16	43.4129	47.7801	11.7911	12.6353	20.3008	6.6386	2.34454	0.950299	1	2	0	0	5	2	6.96203	21.0047	0	9.65878	3.32278	13.0934	2.72814	5.7161	17.2457	0	7.93025	2.72814	10.7502
2	16.5315	4	3	3	1405.97	39.927	36.0688	26.2576	11.9876	18.9778	4.98072	2.4488	1.74171	4	2	0	0	7	2	0	2.74262	48.2089	0	8.94778	7.33826	12.8914	0	3.9514	69.4564	0	0	10.5725
2	16.074	4	3	4	2578.17	44.713	43.9401	13.9666	16.0876	16.4025	7.34688	4.8004	1.86194	4	5	0	0	9	3	6.96203	19.9763	6.62342	66.5646	15.5158	10.8942	12.1906	5.47	15.6952	5.20396	52.2991	6.78777	8.55949
2	16.3973	4	3	4	3060.8	58.7046	29.8176	13.3913	24.6008	20.8117	5.01755	3.69619	1.20759	2	4	0	0	6	2	6.96203	14.7033	37.8101	0	9.74367	17.5956	6.44838	4.60748	9.73069	25.0228	0	4.02107	11.6448
2	16.1123	4	3	4	1823.85	58.523	12.0214	30.2374	27.79	19.2062	8.52515	2.36773	1.29821	3	2	0	0	9	3	6.96203	4.33544	27.2342	19.3176	7.59019	0	8.42996	7.7323	4.81511	30.2473	21.4548	8.42996	0
2	17.5452	4	3	3	2140.04	53.4309	36.9689	11.9097	25.802	17.3817	3.35891	1.2853	0.600596	1	1	0	0	7	2	0	2.80063	15.8228	0	16.4177	1.12025	15.5401	0	2.65092	14.9769	0	6.76958	1.06037
1	16.7205	4	3	3	1685.4	53.5963	42.282	6.76398	10.0262	27.6544	10.111	1.55059	0.920013	1	1	1	0	6	2	0	6.85654	0	0	19.6329	0	23.5963	0	8.24071	0	0	7.07434	0
2	16.9068	4	3	4	3013.66	40.2736	47.8589	14.8563	18.9597	13.6378	4.07322	4.0053	1.25605	2	4	0	0	7	2	13.8987	9.84287	7.05949	52.2468	3.01266	14.4873	2.02497	9.34209	6.61592	4.74507	35.1179	0	9.73773
2	17.9534	4	3	5	1688.02	45.7171	34.9149	21.548	22.5485	16.4355	2.77914	4.1842	2.50009	5	4	0	0	9	3	46.8481	2.74262	5.3481	66.443	10.5823	9.54219	12.6988	56.2182	3.29117	6.41778	79.7323	8.32412	11.4507
1	15.8164	4	3	4	3085.74	37.5445	51.3844	14.0734	14.0854	14.5962	4.01663	5.47382	1.77391	4	5	0	0	9	3	8.32405	24.245	19.3323	95.0886	6.71899	9.81013	4.41069	5.46434	15.9157	12.6907	62.4211	2.57595	6.43988
1	16.3781	4	3	4	5989.65	56.4797	29.5525	15.8205	21.0361	22.8193	7.78367	6.88947	1.15203	2	5	0	0	10	3	3.46835	65.6748	114.864	0	15.5316	2.37184	5.25265	1.17296	22.2106	38.8459	0	1.96493	0.802131
1	17.8849	4	3	3	1682.3	42.3806	48.4628	12.1841	13.3596	19.7847	4.61699	1.77001	1.05213	2	1	1	0	7	2	0	16.8038	17.7009	0	4.96203	1.53639	5.97471	0	20.2332	21.3135	0	0.396282	1.84995
1	17.3397	4	3	4	1796.43	44.5157	41.8258	16.3364	11.2562	19.0762	5.99052	1.73772	0.967322	1	1	1	0	7	2	6.96203	12.3805	15.0316	0	4.39082	0	4.95107	7.85034	13.9602	16.9496	0	0	0
1	16.737	4	3	5	1254.91	29.6087	62.6718	11.6353	8.30238	8.31377	9.47647	1.73449	1.38216	3	1	1	0	8	3	0	10.5285	0	22.5633	10.3481	0	16.7036	0	16.9947	0	36.421	0	0
1	16.6849	4	3	2	3504.89	51.4048	39.4291	11.276	13.279	21.9505	8.25338	3.80856	1.08664	2	4	0	0	10	3	10.8133	36.875	32.9241	0	3.13291	8.76659	1.81066	6.2495	21.3118	19.0283	0	0	5.06662
2	16.2603	4	3	5	2293.56	47.1433	41.7099	13.1781	15.5057	20.231	4.15602	4.8414	2.0118	5	5	0	0	9	3	6.96203	17.0775	88.0538	0	13.9747	5.33319	12.3422	6.14875	15.0826	77.7677	0	1.52601	4.71019
1	16.589	4	3	5	2154.73	55.1614	28.0015	18.5987	17.9482	24.5673	5.30929	2.82981	1.2112	2	3	0	0	8	3	13.9241	14.0032	29.3165	1.0732	10.337	1.33924	9.71774	13.0899	13.1642	27.5601	1.0089	9.71774	1.25901
1	14.3397	2	3	4	2215.93	39.0899	39.5978	23.7853	13.7464	15.8504	4.69984	3.49239	1.57603	4	4	0	0	6	2	6.96203	21.5451	45.8861	0	14.7983	1.40506	13.5275	6.36416	19.6949	41.9456	0	13.5275	1.2844
1	16.1014	3	3	4	2490.25	48.8234	32.6959	20.5328	18.9608	18.6766	5.39271	3.60191	1.44641	3	4	0	0	8	3	47.1203	25.2057	8.63924	0	19.3671	2.50077	15.7538	38.329	20.5031	7.02741	0	15.7538	2.0342
1	14.3425	3	3	5	1844.08	41.8114	42.7951	18.0666	13.8618	15.3316	5.92646	2.67171	1.44881	3	3	1	0	6	2	6.96203	24.1068	25.5407	0	15.8576	1.11392	17.4189	7.6475	26.4803	28.0554	0	13.1745	1.2236
2	14.4904	3	3	4	2279.3	58.2939	29.4699	14.1918	16.9966	27.1824	8.56281	2.69672	1.18313	2	3	0	0	6	2	0	9.77321	18.3528	6.43919	11.7405	0.140823	10.4339	0	8.68557	16.3104	5.72258	10.4339	0.125151
2	15	3	3	4	1796.42	42.6472	39.6649	20.1651	14.1621	14.1615	8.87378	2.85477	1.58915	4	3	0	0	6	2	43.0063	23.7474	19.0902	0	9.77848	0.556962	11.0262	48.494	26.7776	21.5261	0	11.0262	0.628031
2	14.4904	3	3	5	2049.84	35.9568	46.2634	20.6705	10.1507	13.022	6.22866	2.19165	1.06918	2	2	0	0	9	3	13.9241	16.8038	15.8228	0	19.519	1.50316	19.2885	13.7596	16.6054	15.636	0	15.0105	1.48542
2	14.1836	3	3	4	2047.75	45.4599	31.2033	25.2865	12.3267	17.642	8.70499	2.72052	1.32854	3	3	0	0	7	2	0	19.6044	43.212	0	6.97468	1.67089	6.89937	0	19.3927	42.7454	0	2.39162	1.65284
2	17.1315	3	3	4	1392.04	36.2596	45.6047	21.0238	11.9129	14.4877	3.14664	2.14512	1.22491	2	2	0	0	7	2	13.9241	7.00158	23.7342	0	10.7896	3.1962	15.7005	20.2617	10.1884	34.537	0	10.3634	4.65098
1	17.5288	2	3	4	1996.07	40.3337	43.6467	18.3489	16.1307	14.268	7.67131	1.32093	0.661763	1	1	0	0	7	2	0	14.5839	0	19.4051	0	0	0	0	14.7999	0	19.6925	0	0
1	17.9041	3	3	4	2008.11	40.5704	39.4916	22.4044	15.9024	14.6865	5.89165	1.54474	0.769251	1	1	1	0	6	2	0	6.32753	20.1582	0	4.43038	0	4.46905	0	6.38276	20.3342	0	4.46905	0
1	17.6027	3	3	4	1772.46	34.0574	45.5915	23.1994	13.2374	15.4048	5.5358	3.34881	1.88936	4	4	1	0	2	1	12.5863	16.1297	44.6593	12.943	12.2152	1.11392	13.96	14.3842	18.4338	51.0385	14.7919	13.96	1.27304
1	16.9425	3	3	5	2063.31	50.1359	31.9698	19.8908	15.866	21.7672	5.4579	2.95558	1.43245	3	3	0	0	7	2	0	18.2041	45.2509	0	19.1772	2.22785	18.8271	0	17.8718	44.4248	0	12.0543	2.18718
1	17.7151	3	3	5	3318.35	45.4273	46.9225	10.5809	18.0191	17.3812	5.77406	3.48272	1.04953	2	4	0	0	4	2	0	31.4715	17.4842	0	32.0918	9.60759	19.59	0	19.2114	10.673	0	17.2313	5.86482
1	14.1918	3	3	5	1702.19	25.059	51.2784	26.8646	8.72225	7.05101	6.38966	2.39203	1.40526	3	2	1	0	8	3	0	16.8038	21.8861	0	14.3038	6.68354	17.0218	0	19.9968	26.0448	0	3.91651	7.95354
2	14.4685	3	3	5	1910.68	46.4832	29.0724	26.2334	12.4893	22.5195	6.15693	6.53285	3.41913	5	5	0	0	7	2	36.0443	15.5427	29.2468	128.304	9.0443	0	9.58848	38.213	16.4779	31.0066	136.024	4.4252	0
2	14.263	3	3	5	1862.81	44.1781	50.0212	8.99547	19.6321	17.6165	2.56874	1.35572	0.72778	1	1	0	0	4	2	13.9241	5.25531	11.4778	0	1.87025	3.34177	2.03373	15.1411	5.71468	12.4811	0	2.03373	3.63387
2	15.7616	3	3	5	1944.82	33.8093	45.039	23.8321	9.89546	13.0851	4.56827	9.28075	4.77204	5	5	0	0	10	3	13.9241	12.7115	0	220.459	14.1108	3.39804	14.6972	14.5027	13.2398	0	229.621	8.60604	3.53926
2	16.7233	3	3	5	1968.29	46.7818	44.9689	11.1386	18.6259	18.2633	4.93304	2.87309	1.45969	3	3	0	0	8	3	0	9.71519	40.2464	0	8.21519	14.789	8.45457	0	9.99828	41.4191	0	2.20158	15.22
2	16.5397	3	3	5	2330.95	37.2549	51.6193	14.3511	12.3035	15.3567	5.11014	3.79211	1.53247	3	4	0	0	9	3	18.038	13.8861	12.4557	40.7278	3.51266	26.0197	3.05257	15.6754	12.0673	10.8243	35.3933	0	22.6116
2	16.5699	3	3	4	3056.46	44.9659	41.7735	15.826	17.7232	17.497	6.44593	2.05593	0.67265	1	2	0	0	9	3	0	21.0047	31.3671	0	0	2.78481	0	0	13.9207	20.7882	0	0	1.84561
2	16.5205	3	3	5	2484.84	51.7656	39.152	11.5909	17.1432	20.7353	8.80246	1.9194	0.772443	1	1	0	0	4	2	6.96203	19.6139	15.5696	0	0	0.394304	0	5.67543	15.9892	12.6923	0	0	0.321436
2	16.9014	3	3	4	1839.87	40.1515	34.696	27.3395	10.6057	20.486	3.67121	3.94705	2.14528	5	4	0	0	8	3	6.96203	6.93671	47.4684	0	57.4209	0	63.2185	7.66496	7.63709	52.2611	0	30.1198	0
1	16.4027	3	3	5	2361.2	39.4013	46.2946	17.0556	11.774	15.2282	6.18757	2.28721	0.875493	1	2	0	0	10	3	13.9241	18.3386	21.9873	0	3.72627	9.38481	3.19672	11.9453	15.7325	18.8627	0	1.33027	8.05111
1	16.3233	3	3	4	3682.3	52.3158	34.0276	15.7885	21.2399	21.8391	5.84553	5.63378	1.52996	3	5	0	0	10	3	35.7089	31.0095	82.1361	0	3.20886	7.34671	1.7652	19.6435	17.0584	45.1832	0	1.7652	4.04144
1	15.8301	3	3	5	2180.56	47.839	40.0676	14.6554	14.697	19.9481	6.69873	2.15769	0.989512	1	2	1	0	8	3	11.519	11.2025	24.1478	0	2.65823	0	2.46938	10.7006	10.4067	22.4323	0	2.46938	0
1	15.6438	3	3	4	1920.35	53.1831	28.9655	19.661	15.061	13.85	20.3241	2.17291	1.13152	2	2	0	0	7	2	0	14.0032	15.2468	17.1712	14.1772	0	14.9545	0	14.7709	16.0828	18.1126	7.47726	0
1	17.4959	3	3	4	1714.4	47.8698	24.2202	28.8038	13.6345	23.8383	4.21771	4.16488	2.42936	5	4	1	0	5	2	0	18.0744	31.6456	64.7152	10.2152	0	12.0697	0	21.3557	37.3907	76.464	10.9929	0
1	16.011	3	3	5	3456.08	31.7222	50.6253	20.5586	11.7086	11.4355	3.51851	4.23381	1.22503	2	5	0	0	8	3	26.1867	50.3006	37.1203	0	1.95886	0.788608	1.14811	15.3483	29.4816	21.7565	0	1.14811	0.46221
1	15.9945	3	3	5	2425.16	31.7444	52.4217	19.1094	10.7488	13.9284	3.92923	1.45501	0.599965	1	1	0	0	10	3	6.96203	8.45411	1.93987	16.6424	1.06962	7.2962	0.893412	5.81511	7.06139	1.6203	13.9008	0.893412	6.09423
1	15.589	3	3	5	3720.85	39.8601	47.9199	15.2574	13.1567	13.9794	8.3516	2.51369	0.675568	1	2	0	0	8	3	0	8.4019	3.87975	34.3423	3.08861	4.67848	1.68145	0	4.57401	2.11214	18.696	0	2.54698
1	17.1041	3	3	4	1654.28	38.4467	36.4241	27.0841	9.37561	12.2867	8.3492	1.91391	1.15694	2	1	1	0	11	3	0	20.9399	21.0127	0	4.97468	3.34177	6.09141	0	25.6405	25.7296	0	2.61946	4.09194
1	16.1534	3	3	5	1350.23	21.0208	65.7973	17.3796	6.66298	7.91654	3.00071	5.26341	3.89816	5	5	1	0	7	2	11.0759	11.4399	0	125.392	5.43987	3.11899	8.16102	16.6164	17.1623	0	188.116	0	4.67917
1	16.4493	3	3	5	2043.86	56.0122	27.2152	18.4729	14.9185	16.8075	19.7057	2.21236	1.08244	2	2	1	0	8	3	0	14.0032	15.2468	17.1712	14.1772	0	14.0508	0	13.8783	15.1109	17.0181	7.02542	0
1	16.9699	4	3	4	3201.16	51.698	39.9488	10.8824	17.1535	19.8533	9.7771	4.07386	1.27262	2	4	0	0	8	3	0	10.5024	12.6092	41.7975	5.37975	5.36076	3.40421	0	6.64573	7.97888	26.4487	0.520645	3.3922
2	17.1233	1	1	4	2645.3	38.8732	52.3866	12.013	11.3073	16.7466	4.97727	2.80086	1.0588	2	3	0	0	9	3	0	40.3916	21.7278	0	3.66772	1.11392	2.80856	0	30.9299	16.6381	0	0	0.852987
2	16.9671	1	1	3	1806.91	37.2171	51.232	14.7514	16.5018	15.1469	3.40527	2.85308	1.58695	4	3	0	0	6	2	0	15.9863	14.2405	0	4.11392	22.3565	4.61192	0	17.9214	15.9643	0	4.61192	25.0628
1	16.5205	1	1	3	4484.48	49.1097	41.7313	11.7663	16.1435	18.4628	9.13027	3.94005	0.878596	1	4	0	0	4	2	20.8101	51.1551	25.7342	0	0	5.03797	0	9.39994	23.1067	11.6241	0	0	2.27565
1	16.5781	1	1	3	3371.55	38.7908	48.5668	15.6893	14.1724	15.3803	4.32871	5.49804	1.63072	4	5	0	0	7	2	0	35.0079	85.212	0	0	7.90049	0	0	21.0329	51.1958	0	0	4.74665
1	16.8685	1	3	4	1797.1	41.1549	44.4851	17.1386	6.00347	18.9432	10.3341	2.94043	1.5218	3	3	0	0	5	2	6.96203	2.80063	18.6835	12.5396	21.0696	16.898	23.7491	7.84739	3.15679	21.0595	14.1342	16.4224	19.047
2	17.6082	1	3	4	1626.83	35.9696	48.0183	19.0112	8.78762	14.6897	7.41095	4.2062	2.64139	5	5	0	0	4	2	16.1392	21.0047	2.13924	65.3085	4.71835	6.10478	5.87505	20.0958	26.154	2.66367	81.3188	0.768367	7.60136
1	15.8247	1	3	4	2687.14	43.4296	44.2954	15.0901	7.62746	23.163	7.03007	3.31087	1.15292	2	4	0	0	4	2	6.96203	28.0063	30.9209	0	0.227848	0	0.171758	5.24817	21.112	23.309	0	0.171758	0
1	16.8219	1	3	3	2059.43	42.2874	41.0619	19.2157	15.1004	15.0994	6.64877	2.72704	1.21735	2	3	1	0	9	3	6.96203	16.8038	35.9082	0	0	4.48945	0	6.84781	16.5281	35.3191	0	0	4.4158
1	17.0247	3	3	3	3280.14	51.226	40.3617	9.74729	22.2618	16.7511	2.91644	3.42575	0.910252	1	4	0	0	4	2	13.9241	14.0032	21.0823	0	4.11392	50.6329	2.54055	8.59877	8.64763	13.0193	0	2.54055	31.2683
2	17.1205	1	1	4	1013.02	16.9014	34.4618	6.49048	3.48981	8.72437	2.22302	0.83975	0.828955	1	1	1	0	4	2	0	1.40506	0	0	14.8861	0.556962	29.7662	0	2.80957	0	0	17.718	1.1137
2	17.1123	1	1	4	734.547	41.5239	29.1989	31.1008	9.86575	18.8526	6.93091	0.90865	1.23702	2	1	1	0	5	2	0	1.40506	11.519	0	8.29114	0.697785	22.8643	0	3.87471	31.7656	0	14.5563	1.92426
2	17.3151	3	1	4	1287.82	37.3254	41.3905	23.9899	10.0556	12.2472	11.1204	2.36902	1.83956	4	2	1	0	8	3	0	11.6804	29.5253	15.8544	0	0.281646	0	0	18.3724	46.4412	24.9379	0	0.443008
2	17.5178	3	1	3	643.5	32.3077	58.5088	12.8348	12.5678	13.4014	5.67832	0.800548	1.24405	2	1	1	0	7	2	0	4.38022	17.0549	0	3.89873	0	12.2726	0	13.7883	53.6861	0	0	0
2	17.4027	1	1	3	2198.11	39.1208	45.5516	17.3521	9.99529	13.7451	10.2747	2.92184	1.32925	3	3	0	0	9	3	11.519	16.8386	20.1788	17.1844	9.1038	7.93671	8.3895	10.6152	15.5174	18.5955	15.8361	2.15162	7.31398
2	16.074	1	1	3	1105.39	31.9236	54.4262	17.0506	11.2511	13.388	4.9116	2.29759	2.07852	5	2	1	0	7	2	17.2785	9.50738	28.3038	0	13.8987	0	25.4695	31.6629	17.4223	51.8669	0	0	0
1	14.2986	1	1	3	2373.24	31.6975	51.0303	20.4672	9.4563	12.9164	5.40542	4.15139	1.7538	4	4	0	0	10	3	0	60.9138	49.9842	0	5.53797	0.556962	4.72684	0	51.9919	42.6631	0	1.83807	0.475385
2	17.7781	3	1	1	1076.65	36.0127	58.9425	9.49423	10.3575	15.4495	7.26431	2.33352	2.18744	5	2	1	0	7	2	0	0.468354	7.00633	5.36599	8.44937	0.422468	15.8968	0	0.881173	13.1819	10.0957	2.67924	0.794842
1	17.6192	3	1	1	1878.86	37.1718	46.6137	18.6533	6.52708	15.8551	9.8775	2.27125	1.20884	2	2	0	0	6	2	0	20.3576	25.5515	0	3.66772	2.22785	3.95425	0	21.948	27.5477	0	0	2.40189
1	16.3342	3	1	5	2153.4	40.0281	49.0273	14.0199	15.5379	16.6694	3.5282	2.32472	1.07956	2	2	0	0	8	3	0	22.4399	10.6962	0	11.2168	1.67089	10.5513	0	21.1085	10.0616	0	5.26448	1.57175
2	17.9041	3	1	4	1305.7	46.0984	40.8572	15.4884	12.386	14.6965	13.7262	2.1982	1.68354	4	2	0	0	7	2	11.0759	3.50079	3.4557	0	11.3259	0.281646	17.5708	17.183	5.43106	5.3611	0	4.97816	0.436939
1	15.6932	3	1	3	3015.23	40.2209	48.4421	14.3624	13.6466	16.5791	4.30482	2.77855	0.921506	1	3	0	0	3	1	0	33.0767	34.0633	6.5269	2.32753	1.11392	1.56364	0	22.2211	22.8838	4.38479	1.56364	0.748338
1	15.2904	3	1	4	1124.68	41.1807	40.4989	20.8487	18.442	16.283	3.31937	1.37468	1.2319	2	1	1	0	8	3	27.7468	4.06118	7.6519	0	4.78165	1.40506	8.61217	49.9745	7.31455	13.7818	0	1.6529	2.53064
1	16.9973	3	1	3	3074.81	40.1121	41.3244	21.2951	13.8003	14.3306	8.05619	5.7126	1.85787	4	5	0	0	3	1	0	35.0079	85.1582	0	0.987342	7.40665	0.650447	0	23.0627	56.101	0	0.650447	4.87939
2	15.6493	3	1	5	1985.74	40.3454	43.7027	18.5183	12.6281	16.7184	3.90972	3.12935	1.57591	4	3	0	0	9	3	0	21.9557	43.5665	9.70728	5.27215	10.663	5.3781	0	22.3969	44.4419	9.90235	1.29449	10.8772
2	16.3178	3	1	4	3128.01	36.7302	46.4827	19.7745	11.3829	16.5032	3.76606	4.3888	1.40307	3	5	0	0	7	2	0	29.5623	35.8825	30.4778	3.10443	10.2921	2.01037	0	19.144	23.2368	19.7369	2.01037	6.66501
1	17.1699	3	1	3	2781.41	48.2635	39.4329	14.7673	17.0301	16.2738	7.90724	3.69383	1.24895	2	4	0	0	4	2	6.96203	32.3713	23.7342	0	0	4.45886	0	5.07029	23.5753	17.2851	0	0	3.24729
1	14.7753	3	1	5	1898.39	44.5765	43.776	14.381	12.743	21.9376	5.05278	2.99951	1.58003	4	3	0	0	8	3	0	24.0411	8.43882	27.1519	5.62025	8.49367	5.99699	0	25.6527	9.00449	28.9719	0	9.06302
1	16.3616	3	1	3	3032.38	47.3667	38.2923	16.5091	15.078	21.4906	4.72143	4.65866	1.46376	3	5	0	0	7	2	6.96203	44.0823	61.5728	0	6.12025	10.4082	4.08836	4.65067	29.4472	41.1309	0	1.34869	6.95274
2	15.5644	3	1	4	3093.93	34.3338	56.4505	12.8418	15.0971	10.7431	4.77361	4.26374	1.3781	3	5	0	0	8	3	0	18.2041	62.8956	0	11.4652	1.12658	7.50643	0	11.9185	41.1787	0	0	0.73759
2	17.5671	3	1	4	594.975	43.0109	42.6458	17.0084	10.8363	14.751	9.48587	0.77818	1.30792	3	1	1	0	7	2	0	1.23165	12.2712	0	0	0	0	0	4.19324	41.7785	0	0	0
2	14.6082	3	1	3	2311.94	41.7859	43.9092	17.055	17.068	15.7296	3.9907	2.78631	1.20518	2	3	0	0	6	2	27.7468	17.0451	42.4684	0	3.66772	4.17166	3.21353	24.3108	14.9343	37.2093	0	0	3.65506
2	14.6466	3	1	2	2227	43.5058	42.7543	16.4102	15.0651	15.3825	7.66605	2.33725	1.04951	2	2	0	0	4	2	4.02762	20.7004	28.7468	0	3.66772	2.88361	3.3361	3.66346	18.8288	26.1477	0	0	2.62289
2	15.0055	3	1	4	2133.73	41.6314	46.0513	15.281	10.6527	19.7297	5.7463	2.25359	1.05618	2	2	0	0	6	2	0	9.39636	16.8924	0	7.43354	12.8601	7.05699	0	8.92037	16.0367	0	0	12.2086
1	14.3726	3	1	2	2606.11	42.4089	44.4857	15.9404	10.2297	20.0203	7.13317	3.86296	1.48227	3	4	0	0	4	2	0	25.7753	64.4937	0	4.10127	2.22785	3.18778	0	20.0343	50.1288	0	0	1.73163
2	17.7973	3	1	5	2224.11	34.2774	56.5135	12.0399	12.8598	14.8735	3.52127	2.5788	1.16433	2	3	0	0	10	3	0	27.1835	4.31962	0	33.5712	3.68987	30.5754	0	24.7578	3.93415	0	15.4959	3.3606
2	16.3479	3	1	3	2793.87	44.4083	44.123	14.2869	13.6171	15.5768	8.77452	3.15574	1.12952	2	3	0	0	5	2	13.8734	27.8613	19.4864	0	5.4557	7.01718	3.95555	10.0587	20.2003	14.1283	0	0.596545	5.08768
1	16.4493	1	1	5	2820.58	43.0622	36.1288	23.0752	14.6777	15.4116	5.48979	5.17051	1.83313	4	5	0	0	8	3	26.0127	46.2104	78.3386	0	6.75	1.67722	4.84761	18.6814	33.1867	56.26	0	0.393172	1.20452
1	16.8411	1	1	4	5926.31	44.7437	45.7891	12.0976	14.5549	20.0756	5.94883	8.21851	1.38678	3	5	0	0	10	3	0	126.444	99.2025	0	13.0443	2.22916	4.4586	0	43.2191	33.9079	0	1.81719	0.761937
2	14.7288	1	5	3	2410.12	36.3962	53.7854	13.1969	6.84296	19.5935	5.16506	4.07352	1.69017	4	4	0	0	8	3	0	31.1962	11.4668	54.9873	12.0127	7.52057	10.0963	0	26.2196	9.63751	46.2154	4.54281	6.32083
2	15.7425	1	5	4	2814.72	44.3517	43.0781	15.3103	13.5644	20.0573	6.5719	4.61028	1.63792	4	5	0	0	8	3	2.78481	35.1673	64.3908	8.38608	26.9241	1.94751	19.3762	2.00412	25.3085	46.3395	6.03512	12.2524	1.40155
1	15.5781	1	5	3	3483.99	36.1614	45.7871	20.7911	11.7798	17.252	4.43419	5.55652	1.80163	4	5	0	0	11	3	18.3544	52.0491	87.4256	0	16.6725	1.11392	9.69361	10.6715	30.262	50.8305	0	5.85186	0.647651
2	15.3973	1	5	3	2711.46	38.494	47.4021	16.8364	10.1217	18.487	5.38789	5.03201	1.85583	4	5	0	0	9	3	12.5863	41.6986	70.6582	0	17.4684	1.53639	13.05	9.40281	31.1516	52.7864	0	6.61958	1.14779
2	16.5288	1	1	4	1922.57	22.061	71.665	10.9366	8.64696	8.97342	2.46177	2.05323	1.06796	2	2	0	0	8	3	0	4.05063	0	6.70095	0.560127	2.375	0.590157	0	4.2678	0	7.06021	0.590157	2.50233
1	14	1	1	5	3496.92	40.758	38.7848	22.8662	14.1024	16.3096	3.62881	8.70924	2.49055	5	5	0	0	11	3	0	35.0079	106.598	91.6456	9.17722	1.11392	5.31604	0	20.2789	61.7485	53.0871	0	0.645257
2	14.4384	1	1	4	2988.67	38.2889	50.967	13.9279	14.9141	13.5136	7.82595	3.18518	1.06575	2	3	0	0	10	3	27.7468	17.0158	17.1139	0	14.8734	7.34353	10.0808	18.8061	11.5329	11.5994	0	0	4.97725
2	14.4603	1	1	4	1695.38	28.7459	57.7179	17.1418	12.0758	11.2698	2.99629	3.74497	2.20892	5	4	0	0	7	2	20.8101	14.0032	22.5759	0	11.3908	6.50492	13.6097	24.8639	16.731	26.9737	0	7.0875	7.77207
2	14.4767	1	1	4	2793.19	36.5672	45.7526	18.7715	13.3347	16.1416	4.63854	5.87022	2.10162	5	5	0	0	9	3	6.96203	27.5903	53.0063	0	1.32911	4.09107	0.963883	5.04891	20.0087	38.4406	0	0.963883	2.96687
2	16.4877	3	1	2	1004.61	49.62	24.2528	27.6414	18.1606	17.9091	10.9143	2.98013	2.96647	5	3	1	0	10	3	34.5886	0	49.6772	0	8.86076	0	17.8664	69.7428	0	100.167	0	17.8664	0
2	14.8329	1	1	1	1926.01	54.3631	32.93	14.8334	13.8448	27.2084	5.27894	1.80908	0.93929	1	1	0	0	7	2	0	21.0047	18.1356	0	0.373418	1.78228	0.392735	0	22.0914	19.0738	0	0.392735	1.87448
2	15.8849	2	1	3	3029.27	44.8172	45.9767	12.1076	15.9554	18.7886	6.51068	3.40726	1.12478	2	4	0	0	6	2	0	21.0047	22.9968	10.732	12.8845	11.2785	8.61574	0	14.0457	15.3778	7.17637	6.80858	7.54181
2	16.6877	3	1	4	1643.54	39.8009	46.9351	16.1946	16.7635	16.1863	4.67804	1.70812	0.905439	1	1	0	0	8	3	6.96203	17.504	8.72943	0	1.4557	1.67089	1.79413	8.58061	21.5734	10.7589	0	1.79413	2.05935
2	14.6658	1	1	2	1294.63	34.185	56.1249	13.1558	14.8872	12.3074	3.32643	0.542025	0.418671	1	1	0	0	4	2	0	11.1274	0	0	0	2.22785	0	0	17.4104	0	0	0	3.48579
2	16.0082	2	1	2	951.042	39.76	41.8427	20.6722	12.6998	15.9346	6.84393	1.26446	1.32955	3	1	1	0	6	2	0	8.4019	20.038	0	2.74051	0	5.83705	0	17.8953	42.6792	0	5.83705	0
2	14.0795	2	1	4	3863.45	31.7969	56.5011	15.2579	13.4287	11.0749	3.56155	3.44805	0.89248	1	4	0	1	10	3	0	25.2231	23.2021	6.43919	11.0316	27.8481	5.78399	0	13.2247	12.1651	3.37612	0.978932	14.601
1	16.0274	2	1	4	1783.54	27.8661	47.0132	20.4356	7.81937	13.3174	3.37194	1.67797	0.940805	1	1	0	0	6	2	0	10.1741	14.9051	21.2405	0	0	0	0	11.5551	16.9283	24.1237	0	0
1	17.3123	3	1	2	3447.18	47.8172	38.7927	9.21149	16.4845	20.4449	5.8194	2.30008	0.667233	1	2	0	0	5	2	13.8734	31.5071	9.9731	0	0	14.4873	0	8.15233	18.5143	5.86042	0	0	8.51309
1	16.937	1	1	4	1967.09	40.0205	39.5928	22.859	17.2583	15.5019	3.67204	3.01276	1.41974	3	3	0	0	6	2	6.96203	8.4019	55.4241	0	0	2.22785	0	7.16927	8.65201	57.0739	0	0	2.29417
1	14.4521	3	1	4	2253.12	35.9562	53.9537	13.5745	9.58998	13.6112	9.52801	2.56761	1.13958	2	3	0	0	6	2	0	9.77215	2.87975	30.307	12.6962	2.68038	11.4144	0	8.78553	2.589	27.2471	3.18646	2.40976
1	16.4603	1	1	3	2875.57	28.8819	55.6011	18.9916	6.87082	13.7354	5.30785	4.59455	1.52128	3	5	0	0	9	3	6.96203	34.5491	70.481	0	9.55696	20.0506	6.73222	4.90427	24.3374	49.649	0	0	14.1243
1	14.1014	3	1	4	1868.73	32.5961	47.4504	22.918	15.6903	10.7725	2.83235	2.56851	1.37447	3	3	0	0	6	2	0	16.8038	28.481	0	13.9241	1.11392	15.0932	0	18.2148	30.8725	0	6.86055	1.20746
1	15.274	1	1	4	3069.09	38.6821	52.967	11.6609	16.0423	14.4837	4.44034	3.21985	1.04912	2	3	0	0	6	2	0	43.4098	24.0665	0	3.08861	0	2.03852	0	28.6511	15.8842	0	0	0
1	14.0466	2	1	3	2740.79	30.5195	53.6901	19.2381	12.6622	8.27928	7.36194	3.82945	1.39721	3	4	0	0	5	2	0	13.0854	24.8576	56.9584	0	8.11287	0	0	9.67109	18.3716	42.0964	0	5.996
1	16.5753	2	1	5	2614.51	32.5151	46.8292	22.0929	13.0283	11.8286	3.85011	1.81211	0.693096	1	1	0	0	6	2	0	0	14.3987	0	3.48101	2.28671	2.69698	0	0	11.1557	0	0	1.77167
1	14.8986	2	1	3	2648.49	30.3915	48.8625	23.8971	13.4999	11.6523	4.0309	6.01625	2.27158	5	5	0	0	6	2	0	37.8085	72.962	54.4084	18.9715	0	14.51	0	28.9171	55.8034	41.6131	6.92218	0
2	14.8548	3	1	3	1839.91	35.1509	45.5981	21.6692	12.9019	13.9809	4.94272	2.72701	1.48214	3	3	0	0	6	2	0	18.4996	23.7342	0	29.2832	3.13291	32.2392	0	20.3671	26.13	0	12.6121	3.44916
2	16.5781	3	1	5	3394.47	48.8939	26.116	26.792	24.2677	18.7453	2.92902	5.66092	1.66769	4	5	0	1	9	3	0	17.504	89.4937	19.1456	10.3987	2.23418	6.20542	0	10.4454	53.4051	11.4251	0	1.33324
2	14.0329	2	1	3	1839.6	28.8237	61.2161	13.7714	10.1744	10.7595	3.09499	2.97272	1.61987	4	3	0	0	7	2	0	22.4399	12.7437	45.8228	6.56646	0	7.23052	0	24.7092	14.0324	50.4569	4.13621	0
2	16.3397	1	1	3	1766.73	41.8285	38.6136	21.9914	12.9943	20.0469	4.97631	3.34279	1.82733	4	4	0	0	3	1	3.62025	22.4051	56.2939	0	8.39557	0.281646	9.62595	4.15081	25.6886	64.5438	0	3.69364	0.322921
2	17.063	3	1	5	2431.1	31.5408	44.1042	27.11	11.6586	12.3778	5.64825	3.84626	1.5673	4	4	0	0	6	2	0	25.2057	44.6962	12.8784	21.2278	3.34177	17.6875	0	21.0019	37.2418	10.7305	13.8905	2.78443
2	17.789	3	1	3	2077.58	29.3334	57.8056	16.552	11.0385	11.4457	3.5498	4.50355	2.16769	5	5	0	0	6	2	0	35.9541	5.81962	79.0506	3.71044	2.65032	3.61768	0	35.0552	5.67413	77.0743	0.902492	2.58406
2	17.2767	1	1	3	1453.47	34.5444	34.8403	32.7905	12.9301	15.1151	3.18114	3.27465	2.25298	5	4	0	0	5	2	0	16.8038	63.1646	0	9.74684	2.79114	13.5837	0	23.4187	88.0296	0	13.5837	3.88989
2	16.5616	1	1	4	1809.79	29.3103	49.1344	24.5979	10.1495	11.8491	4.41883	3.08826	1.70641	4	3	0	0	6	2	6.96203	24.288	30.712	25.7567	4.34177	0	4.8596	7.79236	27.1847	34.3749	28.8286	2.47939	0
2	15.6712	1	1	3	1959.89	27.0748	44.1268	27.9248	7.0801	11.9374	4.62802	1.54789	0.789784	1	1	0	0	5	2	0	4.20095	14.3987	0	3.08861	4.4557	3.19222	0	4.34187	14.8818	0	0	4.60517
2	16.1452	2	1	3	1468.14	25.382	64.6343	14.2025	9.01098	9.83261	2.66541	1.63191	1.1042	2	1	0	0	7	2	0	9.71519	4.88246	16.1788	7.22785	4.36639	9.9725	0	13.4044	6.73649	22.3224	9.9725	6.02445
2	16.4932	3	1	4	1932.26	43.7353	41.1298	17.7047	19.3044	17.783	4.10477	1.9503	1.00934	1	2	0	0	7	2	20.8101	6.54747	6.3038	0	0	1.67089	0	21.8159	6.8639	6.60846	0	0	1.75164
2	16.1781	1	1	3	1816.08	37.4281	43.1166	22.1929	14.1566	14.7434	5.75746	1.6686	0.918791	1	1	0	0	6	2	0	11.212	25.9494	0	7.81646	1.48734	8.7184	0	12.5058	28.9437	0	0	1.65897
2	17.726	3	1	3	821.82	38.296	48.5222	16.2126	13.3959	13.4757	9.42131	1.93016	2.34864	5	2	1	0	2	1	25.9177	0	0	12.8784	13.2911	4.24684	32.7603	63.8826	0	0	31.7429	32.7603	10.4677
2	15.1562	1	1	4	2315.79	43.0678	40.8936	18.6244	10.5117	18.4967	7.15263	5.8836	2.54686	5	5	0	0	10	3	0	20.087	12.4557	119.035	15.6392	3.75683	13.6798	0	17.5703	10.8951	104.121	11.5096	3.28613
1	16.7452	2	1	4	2301.6	45.8747	43.6929	13.1622	12.9185	20.7102	5.18138	1.88716	0.819935	1	1	0	0	4	2	12.5863	26.1709	10.9652	0	0	0	0	11.0772	23.0331	9.65049	0	0	0
1	14.4164	2	1	4	3218.32	29.2471	61.8938	12.7465	9.67224	11.3403	3.70137	1.65985	0.515749	1	1	0	0	10	3	0	19.6566	9.34177	0	1.62025	5.36076	1.0198	0	12.3721	5.8798	0	1.0198	3.37411
1	15.1397	2	1	2	3139.86	47.7845	46.0498	9.12807	14.9675	21.9393	6.08898	3.49947	1.04446	2	4	0	0	8	3	6.96203	11.2373	2.05063	6.70886	9.56013	29.0051	6.16759	4.49146	7.24962	1.32294	4.32813	0	18.7122
1	14.3781	2	1	4	1960.54	28.8888	46.9269	27.2952	8.42394	11.2357	5.3671	2.54805	1.29967	3	2	0	0	6	2	0	19.6044	42.2627	0	0	4.8038	0	0	20.2554	43.6661	0	0	4.96332
1	14.2192	2	1	4	1900.62	23.9219	52.4225	26.9306	7.19942	9.90868	4.30503	3.76747	1.98223	5	4	1	0	8	3	0	23.2205	77.943	11.0348	0	1.11392	0	0	24.7479	83.0701	11.7607	0	1.1872
1	15.0274	2	1	4	3136.1	41.8998	44.2188	16.6674	15.9164	16.2323	5.2694	3.33611	1.06378	2	4	0	0	9	3	0	29.4415	48.7677	0	5.31646	1.33671	3.43396	0	19.0165	31.4996	0	0	0.863394
2	17.1288	1	1	4	1602.03	37.3778	54.0697	12.0629	12.2018	16.577	5.89439	1.82155	1.13703	2	1	0	0	7	2	0	15.4035	20.5206	0	5.75949	6.5974	7.28242	0	19.4765	25.9466	0	7.28242	8.34189
2	16.6521	1	1	4	2166.29	55.1195	33.7049	13.2623	20.4237	25.127	5.38626	4.9374	2.2792	5	5	0	0	7	2	0	7.62922	4.21941	92.731	0	21.6076	0	0	7.13389	3.94546	86.7104	0	20.2047
2	16.8822	1	1	4	1928.91	36.8177	53.0191	13.4577	13.9181	14.7007	5.11731	2.31938	1.20803	2	2	0	0	7	2	20.1381	16.1036	0	25.7567	3.23259	0.281646	3.3947	21.148	16.9112	0	27.0484	3.3947	0.295769
2	15.6767	2	1	4	2196.48	51.5792	37.8879	12.9315	20.6624	19.9791	4.74637	1.79883	0.718802	1	1	0	0	8	3	6.96203	11.2025	20.6755	0	0	2.22785	0	6.42053	10.3312	19.0674	0	0	2.05457
1	17.789	2	1	1	1822.04	47.5868	43.4429	11.809	22.6513	17.033	4.47662	1.78534	1.02892	1	1	0	0	8	3	13.8449	5.60127	5.06013	0	3.04589	13.5206	3.38624	15.392	6.22717	5.62556	0	0	15.0314
2	17.7945	1	1	3	1793.83	42.9133	44.3744	15.5057	19.3034	17.1537	3.44231	2.29734	1.0354	1	2	0	0	9	3	13.9241	8.4019	17.9797	0	5.22152	0.281646	5.89628	15.7234	9.48766	20.3032	0	0	0.318042
2	17.3178	1	1	3	1919.95	48.8108	38.7411	14.9046	17.115	21.5983	5.74816	1.88986	0.869742	1	1	0	0	7	2	6.96203	10.1653	9.92405	0	8.60759	10.9139	9.08143	7.34527	10.7249	10.4703	0	0	11.5146
2	17.8849	1	1	3	1249.74	36.0249	52.9688	14.3151	19.585	10.6109	1.90845	1.20687	0.789654	1	1	0	0	9	3	6.96203	10.1508	0	7.65823	4.05222	4.36639	6.56801	11.2844	16.4529	0	12.4128	0	7.07723
1	17.9671	1	1	5	3546.31	43.7101	39.8076	17.3651	12.531	17.1594	10.1339	2.08219	0.587144	1	2	0	0	6	2	0	8.4019	25.9367	0	0	10.0206	0	0	4.79914	14.815	0	0	5.72372
2	16.4795	2	1	2	2063.05	42.1863	38.6947	21.5715	13.5933	17.7866	6.45039	3.48898	1.69118	4	4	0	0	6	2	12.0829	29.9763	54.938	0	1.10759	0	1.08751	11.8638	29.4327	53.9418	0	1.08751	0
2	17.9562	1	1	2	1480.04	28.1049	65.2789	10.799	6.31991	14.2856	4.064	1.34554	0.909125	1	1	0	0	3	1	0	10.0744	0	0	0	10.6361	0	0	13.7882	0	0	0	14.557
1	17.5671	2	1	4	4200.81	37.2282	52.986	13.1897	18.3815	13.0003	3.4405	6.59634	1.57026	4	5	0	0	7	2	0	12.6028	25.2532	7.51238	60.75	2.22785	29.2938	0	6.07713	12.1771	3.62249	10.5917	1.07427
2	16.8027	2	1	4	1624.76	32	51.2571	19.9442	11.8542	12.9971	3.31748	2.71826	1.53762	3	3	0	0	10	3	6.96203	9.81962	15.7595	18.2674	10.3797	5.03474	12.9408	8.67978	12.2424	19.6479	22.7746	6.31257	6.27697
2	17.7507	2	1	4	1246.28	40.5977	39.4142	22.4792	15.3851	16.2438	3.62484	2.22633	1.80082	4	2	1	0	7	2	6.96203	9.80222	13.481	17.4399	13.519	4.1436	21.9731	11.3157	15.932	21.9113	28.3459	10.6779	6.7348
2	15.7014	1	1	5	1426.19	22.0397	71.1012	9.12713	6.03462	10.4878	4.0454	1.55518	1.09045	2	1	0	0	4	2	0	7.33918	25.7331	0	7.90348	0.281646	11.2254	0	10.424	36.5491	0	0	0.400025
2	14.1288	2	1	2	2136.94	43.7423	45.7537	13.4346	19.8372	17.1991	4.27424	2.46918	1.15548	2	2	0	0	7	2	34.0443	9.80222	13.481	0	3.47468	4.31385	3.29371	32.2712	9.29169	12.7789	0	0	4.08918
1	15.0274	4	1	4	2486.4	33.3171	57.3407	12.9209	11.1707	12.496	2.66843	3.55905	1.43141	3	4	0	0	8	3	0	34.3861	7.91139	0	21.5601	0.281646	17.5648	0	28.0139	6.44532	0	3.51012	0.229453
1	16.011	4	1	4	1824.39	27.8444	61.0138	14.9537	8.06799	12.2855	3.26271	2.58575	1.41732	3	3	0	0	8	3	0	8.25316	20.2405	0	41.2437	2.2481	45.7934	0	9.16359	22.4733	0	37.1744	2.49609
2	16.9644	2	1	4	1274.28	45.0055	43.2672	14.6747	15.7482	20.8502	4.58136	2.97262	2.33279	5	3	1	0	7	2	6.96203	11.2025	5.04747	0	0.822785	6.8429	1.30793	11.0671	17.808	8.02364	0	1.30793	10.8777
2	17.8247	2	1	4	1731.41	42.9427	47.2971	12.7186	13.1618	18.9824	5.82375	1.87127	1.08078	2	1	0	0	10	3	0	17.4314	7.44304	0	4.67563	9.18802	5.4702	0	20.3937	8.70789	0	0	10.7494
1	15.6877	2	1	4	3543.65	39.6754	49.5962	13.8903	10.9138	19.0489	6.08488	4.73719	1.33681	3	5	0	0	6	2	10.4051	41.7919	49.137	0	7.95253	20.1171	4.54588	5.94781	23.8894	28.088	0	0.320183	11.4995
1	16.737	2	1	4	2839.66	50.5412	31.774	19.6699	18.3582	19.2455	5.9054	2.73681	0.963779	1	3	0	0	6	2	0	12.7089	2.01582	56.2025	4.10127	3.28819	2.92559	0	9.06571	1.43796	40.0914	0	2.34559
2	17.5014	2	1	4	3044.38	56.6482	32.8475	12.0728	21.1795	25.2964	6.70893	2.21966	0.729102	1	2	0	0	7	2	0	37.0934	20.8165	0	10.5016	0	6.98745	0	24.6809	13.8507	0	4.9029	0
2	17.2986	2	1	4	2125.16	27.1591	63.0828	13.8204	11.5285	10.5109	3.07201	2.8346	1.23031	2	3	0	0	10	3	6.96203	18.0939	11.3576	29.8845	7.21519	2.95506	6.87731	6.636	17.2466	10.8257	28.485	1.52025	2.81668
2	17.663	2	1	4	3337.82	20.6015	34.6172	3.95286	7.46628	8.31676	2.31554	1.14055	0.341705	1	1	0	0	8	3	0	4.20095	0	0	5.58861	0.281646	3.39158	0	2.54945	0	0	3.39158	0.170924
1	14.4438	2	1	4	1570.66	30.8755	60.1504	12.7315	12.5228	10.942	3.31239	2.3185	1.47613	3	2	1	0	4	2	0	56.0127	8.43354	0	0	0	0	0	72.2383	10.8766	0	0	0
2	15.589	2	1	4	1795.14	40.7768	45.3855	16.722	17.6864	15.824	5.03404	2.17666	1.08998	2	2	0	0	7	2	6.96203	14.6308	21.462	0	0	1.69596	0	7.85598	16.5095	24.2178	0	0	1.91372
1	14.1425	2	1	4	4897.77	49.8273	36.5338	15.9697	15.0177	21.9147	5.9863	10.9858	2.24303	5	5	0	0	5	2	0	19.3774	209.652	86.6234	3.13291	18.1618	1.29572	0	8.01417	86.7087	35.8261	0	7.51144
2	17.7808	2	1	4	2869.63	46.7572	37.2775	18.0673	18.7747	17.5142	3.81784	5.07761	1.76943	4	5	0	0	5	2	0	28.5614	55.0918	36.1013	0	21.0981	0	0	20.1612	38.8887	25.4835	0	14.8929
2	17.0466	2	1	3	1456.89	36.9101	49.3675	16.8058	13.4466	13.9722	6.79147	3.08209	1.81352	4	3	0	0	5	2	13.9241	5.60127	0	68.9756	0	1.14335	0	19.3598	7.78794	0	95.903	0	1.58971
2	17.8849	2	1	4	2954.91	50.5408	33.2132	18.375	16.1917	23.6655	5.45364	6.1984	2.09766	5	5	0	0	6	2	0	0	96.1867	78.8465	4.99842	2.91941	3.4265	0	0	65.9377	54.0507	3.4265	2.00131
2	17.7562	2	1	4	2262.44	33.8147	43.3572	16.1905	12.3635	13.152	4.52224	2.83266	1.25204	2	3	0	0	9	3	0	31.5071	50.113	0	3.08544	0	2.7625	0	28.2094	44.8679	0	2.7625	0
1	14.0027	2	1	3	2208.22	48.2554	30.8168	22.8524	14.6941	21.888	5.13497	3.61478	1.63696	4	4	0	0	7	2	0	35.0079	68.2405	0	0	0.779747	0	0	32.1133	62.5981	0	0	0.715275
2	17.7589	2	1	4	3462.05	48.4709	45.14	9.24567	22.0591	18.2297	4.25062	2.64726	0.76465	1	3	0	1	9	3	0	15.8861	11.6772	0	8.4019	34.4589	4.91594	0	9.29491	6.83232	0	4.91594	20.1618
2	17.7726	2	1	4	2182.67	28.7834	62.5789	12.521	8.89008	12.5363	3.85479	3.93553	1.80308	4	4	0	0	6	2	0	36.0459	0	69.6013	1.77215	4.4212	1.64466	0	33.4526	0	64.594	1.64466	4.10313
1	16.4137	2	1	4	2102.65	33.6182	54.1112	15.7011	13.3011	12.937	3.43973	2.43112	1.15622	2	2	0	0	5	2	0	18.2041	23.9304	0	6.13608	0.668354	5.91133	0	17.5374	23.0539	0	2.37795	0.643875
1	14.8548	2	1	5	1709.46	39.3474	43.9331	19.3145	11.705	18.9889	4.60714	2.35389	1.37698	3	2	1	0	9	3	0	33.6076	25.9177	0	1.94937	1.33671	2.30992	0	39.8237	30.7115	0	0	1.58395
1	16.0055	2	1	4	1814.76	39.6374	48.2221	14.7172	9.69622	17.6753	8.60814	3.21723	1.78868	4	3	1	0	7	2	0	28.0063	8.68354	31.3481	21.557	3.90295	24.0619	0	31.2607	9.69258	34.9908	8.51986	4.35648
2	15.8685	2	1	4	2531.91	49.5559	32.0745	20.3496	16.0421	20.0088	6.83364	2.25928	0.892321	1	2	0	0	8	3	6.96203	15.4035	18.1614	5.36599	8.67089	1.00253	6.93709	5.56993	12.3235	14.5299	4.29303	6.93709	0.802069
1	15.5589	4	4	4	3325.91	32.7794	55.3061	15.0812	12.6845	13.4901	4.46209	5.1521	1.54908	3	5	0	0	6	2	0	23.1667	123.228	0	0	0	0	0	14.1096	75.0518	0	0	0
1	17.1288	4	4	1	2400.54	30.1887	53.7735	18.5327	9.74993	12.9402	4.43257	2.08571	0.86585	1	2	1	0	9	3	0	30.5348	8.07595	14.3181	5.09731	0	4.30125	0	25.7661	6.81471	12.082	4.30125	0
1	14.1616	1	4	4	1891.25	47.7806	45.5925	9.40566	14.7668	22.3557	4.94552	2.23827	1.18349	2	2	1	0	5	2	0	12.2745	0	0	29.8734	7.12025	31.9961	0	13.1467	0	0	23.726	7.6262
2	17.0137	4	4	4	2166.47	34.6034	46.2428	22.1142	12.8039	13.0213	3.74177	6.76241	3.01985	5	5	0	0	10	3	6.96203	34.9354	134.462	0	22.3038	0.884494	20.854	6.50948	32.6645	125.722	0	6.62784	0.827
2	16.2082	4	4	4	1478.09	27.4144	49.8741	25.8303	9.436	11.2524	3.7066	3.33453	1.98751	5	4	0	0	5	2	13.9241	7.61472	47.6899	0	29.8608	0	40.9225	19.0821	10.4355	65.3563	0	14.6889	0
1	16.8274	4	4	4	2763.13	34.2326	46.6208	22.0592	12.3742	12.9877	4.6072	5.66975	1.97231	5	5	0	0	9	3	6.96203	45.5103	65.9494	38.8291	4.63291	2.93829	3.39637	5.10384	33.3634	48.3473	28.4655	0	2.15405
1	17.2575	4	4	1	3263.17	46.7065	41.6546	14.2253	17.0492	20.0919	5.49365	6.29938	1.86303	4	5	0	0	8	3	6.96203	21.0047	18.4114	91.6456	19.1297	19.5547	11.8749	4.32173	13.0389	11.429	56.8897	6.60047	12.1387
2	16.7233	2	4	4	2926.2	23.924	61.2382	18.7547	8.76455	9.76613	3.1078	5.362	1.75723	4	5	0	0	6	2	6.96203	35.0079	44.1266	0	3.13291	14.1999	2.16873	4.81941	24.2339	30.5463	0	0	9.82976
1	15.4932	4	4	4	2920.64	35.0433	50.1026	17.7137	14.6212	13.8204	2.26852	3.94104	1.27405	2	4	0	0	11	3	6.96203	40.3495	47.1835	0	14.9146	0	10.3442	4.82859	27.9849	32.7247	0	1.1413	0
2	17.8247	4	4	5	1013.08	31.5063	45.2446	26.0769	7.94625	12.7099	5.7466	2.12306	2.09565	5	2	1	0	2	1	9.21519	17.4314	26.788	0	12.4438	0	24.8813	18.4257	34.8539	53.5622	0	13.6437	0
1	14.6548	2	4	5	2746.71	48.0485	44.1017	10.6048	17.3522	20.6616	5.88459	2.9378	0.989477	1	3	0	0	6	2	6.96203	17.504	18.4114	0	15.2658	14.3189	11.2582	5.13436	12.9088	13.578	0	7.84156	10.5599
2	17.6575	4	4	5	2716.97	30.5741	43.589	28.6687	10.4807	12.7754	3.1619	5.82482	2.14387	5	5	0	0	6	2	0	17.504	58.9873	0	16.7089	0	12.4573	0	13.0501	43.978	0	2.45371	0
2	17.0329	2	4	5	2366.36	40.6796	44.9452	17.2067	16.0927	15.7752	5.13263	4.73076	1.92141	4	5	0	0	7	2	20.7848	27.2413	29.8101	13.4177	5.62025	0	4.81102	17.7921	23.319	25.5179	11.4858	4.81102	0
2	15.2466	4	4	5	1714.03	27.9957	55.9369	19.561	9.71249	11.38	4.1725	3.01297	1.75782	4	3	0	0	8	3	6.96203	30.9132	39.4177	0	3.51266	1.11392	4.15126	8.22772	36.5333	46.5839	0	0	1.31644
2	15.1151	2	4	4	2299.22	41.0616	47.1134	14.7946	14.902	16.1049	5.3989	2.25957	0.887072	1	2	0	0	7	2	6.96203	7.00158	0	0	8.73418	29.038	7.69493	6.13364	6.16849	0	0	1.44977	25.5828
1	14.0438	1	4	4	4036.55	43.8949	42.6441	16.162	14.2315	18.2297	7.41601	5.01209	1.25238	2	5	0	0	7	2	12.5863	20.2321	70.6329	0	5.71835	2.97468	2.86962	6.31613	10.153	35.4454	0	0.68604	1.49277
1	14.8164	2	4	4	2487.9	40.8535	50.096	11.793	15.5564	16.2405	4.82474	2.62495	0.966657	1	3	0	0	7	2	6.96203	13.9383	0	0	3.29114	0	2.67963	5.66845	11.3485	0	0	2.67963	0
2	15.2164	2	4	4	2938.4	45.3168	39.8742	16.9666	16.1572	18.3927	7.67243	4.23124	1.44978	3	5	0	0	9	3	12.5863	29.3418	40.3608	16.7722	10.8608	3.25246	7.48707	8.67661	20.2273	27.8235	11.5622	3.2985	2.24215
2	17.4986	4	4	4	1809.3	29.2312	61.8128	13.0343	5.8491	14.0765	4.30064	2.53057	1.39865	3	2	0	0	9	3	0	15.0485	2.01582	0	24.8354	0	27.8051	0	16.8479	2.25686	0	12.8964	0
2	17.389	4	4	4	3116.83	43.0747	42.0165	17.5341	9.72013	11.6467	15.7373	2.03614	0.653272	1	2	0	0	10	3	0	23.7445	15.3038	0	8.54589	1.11392	5.55402	0	15.4316	9.94602	0	0	0.723945
1	16.2493	4	4	4	1901.03	34.2993	43.405	24.639	7.80081	17.6249	6.39375	4.87877	2.45065	5	5	1	0	9	3	6.96203	20.9177	87.8797	6.43919	13.0063	0.140823	13.8589	7.41837	22.2888	93.6401	6.86126	8.29509	0.150053
2	16.4301	3	4	5	2004.47	44.8793	39.0672	18.6111	14.6985	18.7555	5.32075	2.63125	1.20294	2	3	0	0	6	2	6.96203	14.0032	23.7342	0	4.10127	0	4.14458	7.03556	14.1511	23.9849	0	0	0
2	16.8466	3	4	4	1505.47	22.5086	61.506	19.8191	12.5946	12.4106	5.12677	3.0661	2.03665	5	3	0	0	8	3	0	32.347	42.6245	10.9367	3.86392	2.50949	5.199	0	43.5237	57.3523	14.7156	0	3.37659
2	17.1753	3	4	2	1346.58	25.7108	58.0953	19.8233	12.9409	6.93624	3.09016	2.89872	1.98928	5	3	0	0	11	3	6.96203	13.5491	6.22785	41.7975	14.6234	0	21.9978	10.4729	20.3816	9.36846	62.8753	7.33101	0
2	15.6932	3	4	4	2628.8	52.9218	30.3953	18.5808	11.7859	25.987	7.50487	3.20455	1.13533	2	3	0	0	10	3	6.96203	18.2041	39.7468	0	11.8734	9.46835	9.14914	5.36463	14.0273	30.6272	0	5.11103	7.2959
1	17.8932	3	4	4	2576.89	41.1572	44.2242	17.3804	11.7757	20.247	4.33907	5.02402	1.7789	4	5	0	0	10	3	27.7975	25.9059	63.5285	0	24.6899	9.39873	19.4082	21.851	20.364	49.9384	0	7.01998	7.38815
2	16.6795	3	4	3	2315.49	39.5597	47.2419	15.4733	12.1271	17.3622	4.2138	3.03419	1.31039	3	3	0	0	10	3	0	31.3228	33.7658	0	12.1772	2.22785	10.6529	0	27.4019	29.5391	0	3.06465	1.94897
1	14.8356	3	4	4	2544	25.0599	57.7272	20.6548	10.7392	7.8867	3.28099	4.66485	1.83367	4	5	0	0	8	3	0	50.4114	23.2911	27.7215	22.0554	0	17.5614	0	40.1397	18.5454	22.0731	0	0
1	16.6356	3	4	5	2092.26	27.2638	61.7875	14.8064	12.7456	9.85513	2.33619	3.32301	1.58824	4	4	0	0	4	2	0	20.3655	4.14105	52.2468	0	2.79114	0	0	19.7171	4.0092	50.5834	0	2.70227
2	16.4904	3	4	4	1950.59	47.1179	41.8315	13.6634	18.811	18.4249	6.7606	3.12708	1.60314	4	3	0	0	8	3	0	8.4019	12.4051	64.7152	3.20886	5.48031	3.33232	0	8.72517	12.8824	67.2052	3.33232	5.69117
2	15.389	3	4	4	1799.01	33.0175	43.8833	25.8601	13.0965	11.4198	5.03578	2.50482	1.39234	3	2	0	0	8	3	0	8.4019	32.5633	0	22.8608	2.79114	25.7407	0	9.46035	36.6655	0	25.7407	3.14276
2	14.5479	3	4	2	2105.82	36.0323	54.4557	12.9225	9.21763	18.4297	3.40309	2.53575	1.20417	2	2	0	0	11	3	0	25.9059	17.1677	0	17.2975	3.95658	16.6389	0	24.9195	16.5141	0	11.9967	3.80594
1	16.4548	3	4	4	2885.32	43.8979	45.1242	11.6737	15.5912	19.4756	6.34715	2.71688	0.941624	1	3	0	0	5	2	0	20.8887	34.8323	0	4.82595	10.1013	3.38807	0	14.665	24.4541	0	0	7.09161
1	17.4027	3	4	4	2056.13	37.8219	51.5024	14.1016	16.0889	13.6472	2.6751	2.03105	0.987804	1	2	0	0	7	2	0	18.2041	4.10127	0	7.25633	0.563291	7.14873	0	17.9342	4.04045	0	0	0.554938
1	17.2384	3	4	4	2258.36	33.9202	50.0926	19.3324	9.48464	15.8839	5.05556	3.74988	1.66044	4	4	0	0	7	2	0	8.29536	74.7152	0	11.4873	0.563291	10.3036	0	7.44054	67.016	0	4.37122	0.505245
2	17.1918	3	4	4	1067.02	26.1288	63.0447	14.9485	6.89041	12.1466	4.59869	1.58696	1.48728	3	1	1	0	5	2	0	18.2041	15.8608	0	0	0	0	0	34.5587	30.1101	0	0	0
1	16.3918	1	4	2	2569.51	38.2281	52.6124	12.5464	13.9992	14.4162	6.36478	2.53614	0.995419	1	2	1	0	3	1	0	21.0047	26.1203	0	1.67089	7.14715	1.31722	0	16.5588	20.5916	0	1.31722	5.63437
2	16.7425	1	4	4	493.198	39.4461	37.4424	25.347	18.2822	12.4558	4.42657	1.80479	3.65936	5	1	1	0	7	2	0	4.20095	4.27848	7.02215	0.886076	16.2623	3.63925	0	17.2539	17.5724	28.8411	3.63925	66.7918
2	17.3507	1	4	4	2831.62	36.3089	54.1713	12.4985	13.9575	14.7884	3.70792	3.88953	1.38886	3	4	0	0	7	2	12.5863	24.3502	20.6203	0	15.4035	22.7848	11.0191	9.00381	17.4193	14.751	0	11.0191	16.2995
1	16.9397	1	4	1	1508.11	50.2976	36.6356	15.3559	14.6187	22.7356	11.0685	2.585	1.71406	4	3	1	0	5	2	0	32.2073	15.519	16.098	13.2911	0	17.8522	0	43.2596	20.8445	21.6222	17.8522	0
2	16.3562	1	4	2	2599	39.8861	52.6422	10.7596	18.2566	13.7097	4.37344	1.8874	0.656792	1	1	0	0	7	2	6.96203	30.3481	0	0	3.73101	2.78481	2.90793	5.42616	23.6531	0	0	2.90793	2.17046
2	16.4904	1	4	3	4537.45	42.6613	47.2993	13.0111	14.912	18.8369	5.58508	3.94554	0.869551	1	4	0	1	11	3	0	33.6076	41.4035	0	19.2975	9.75475	8.61492	0	15.0033	18.4836	0	5.68347	4.35479
2	15.0603	2	4	3	2128.51	29.0173	61.6137	13.2933	10.2964	12.5391	3.7388	2.37871	1.11755	2	2	0	0	10	3	0	27.1551	21.6741	0	9.15348	1.9	8.71111	0	25.8427	20.6266	0	2.23914	1.80818
1	15.7918	2	4	3	3567.72	36.9484	44.3388	21.5158	13.845	14.839	5.24899	5.37734	1.50722	3	5	0	0	5	2	6.96203	41.2368	87.4399	0	1.55063	15.6076	0.880402	3.95282	23.413	49.6457	0	0.880402	8.86151
1	15.263	2	4	3	2526.71	48.0755	39.0477	15.3368	16.0714	23.532	7.13556	4.06241	1.60778	4	4	0	0	5	2	0	44.11	62.6013	0	13.8513	1.39557	11.1044	0	35.3625	50.1868	0	11.1044	1.11881
2	15.726	2	4	5	2679.36	40.0652	52.7763	10.47	12.0447	18.5099	6.1171	1.55676	0.581022	1	1	0	0	6	2	0	13.2611	7.78481	0	3.38608	9.82489	2.55993	0	10.0256	5.88546	0	0.28231	7.4278
1	15.4795	2	4	2	7150.22	49.9913	40.3475	12.1773	14.0347	24.522	6.38086	9.70447	1.35723	3	5	0	1	6	2	0	48.7658	13.8879	137.468	0.466772	21.8217	0.132235	0	13.8152	3.9344	38.9445	0.132235	6.18204
2	14.3342	2	4	4	1411.11	37.6335	48.698	16.7478	12.9647	16.6167	5.48894	1.79243	1.27023	2	1	0	0	4	2	0	0	0	17.3259	7.81646	12.673	11.2205	0	0	0	24.8713	5.33312	18.192
2	15.3781	2	4	1	3217.57	24.5009	33.8669	10.6733	9.44298	7.71331	5.38134	2.12415	0.666885	1	2	0	0	7	2	0	15.4035	15.5696	13.9516	6.70886	7.52426	4.2236	0	9.69735	9.80195	8.78329	0.430329	4.73694
2	15.4274	2	4	2	1870.91	53.1077	30.7237	18.071	13.5194	17.308	18.3	3.5317	1.7701	4	4	0	0	9	3	6.96203	4.20095	22.5744	57.2785	6.02532	0.97943	6.52363	7.53781	4.54838	24.4413	62.0156	0	1.06043
1	15.0356	2	4	3	2624.61	43.8278	46.8872	12.2213	15.8697	15.0344	8.98266	1.87343	0.713794	1	1	0	0	7	2	0	12.0762	8.72152	0	15.9114	4.73629	12.2802	0	9.32028	6.73116	0	3.02365	3.65541
1	16	2	4	3	2344.26	47.2968	36.0186	18.7601	13.7987	21.2681	4.91004	2.77248	1.18266	2	3	0	0	7	2	0	22.3726	33.8481	0	11.1013	5.29852	9.59244	0	19.3319	29.2476	0	1.47113	4.57837
1	15.4301	2	4	1	2522.74	54.0483	36.857	11.1972	13.5316	27.5682	6.56148	2.47446	0.980859	1	2	0	0	8	3	0	22.5396	16.0271	0	13.7848	1.25475	11.0685	0	18.0982	12.869	0	1.06721	1.0075
1	16.1452	2	4	1	2288.91	40.1543	44.8924	17.8237	11.7068	19.2649	4.40798	3.16238	1.38161	3	3	0	0	5	2	0	29.4066	42.3165	0	1.63291	8.77532	1.44509	0	26.0243	37.4492	0	1.44509	7.76597
1	14.7068	2	4	4	2850.98	46.7856	37.828	17.7685	16.0122	19.1845	6.8011	3.16438	1.10993	2	3	0	0	4	2	0	9.80222	17.8133	34.6519	9.74051	10.1688	6.9207	0	6.96454	12.6565	24.6204	2.63967	7.22499
2	14.5726	2	4	4	1790.58	33.6621	48.7571	20.2931	12.1305	14.6375	3.51656	2.28168	1.27427	2	2	0	0	6	2	0	18.2041	32.3924	0	5.21835	1.25475	5.90339	0	20.5939	36.6447	0	1.31922	1.41946
2	14.2904	2	4	1	1938.58	33.5841	51.4974	18.3634	11.1728	12.5809	5.94295	2.27365	1.17284	2	2	0	0	6	2	0	6.30142	17.2785	0	10.2911	0.563291	10.7533	0	6.58442	18.0545	0	0	0.588588
2	14.0849	2	4	1	2877.64	31.3419	56.6663	15.5325	10.0271	13.9427	4.81779	2.38685	0.829446	1	2	0	0	5	2	0	43.0902	23.443	0	0	1.39557	0	0	30.3322	16.5021	0	0	0.982374
2	14.0137	2	4	4	1912	41.1269	48.2049	13.6852	10.3645	18.4404	7.08069	2.20734	1.15446	2	2	0	0	7	2	12.5863	8.4019	5.75949	0	15.4905	8.80749	16.4112	13.3343	8.90125	6.1018	0	8.32795	9.33095
1	14.6356	2	4	4	3598.52	40.5751	46.7135	15.7017	11.4273	15.4444	9.86537	4.04855	1.12506	2	4	0	0	8	3	0	25.3465	33.8703	12.8784	5.79114	1.39557	3.25989	0	14.2678	19.0659	7.24936	0	0.78558
2	17.9918	2	4	3	1442.63	42.0034	36.4846	23.791	12.4851	14.5734	9.09517	1.633	1.13196	2	1	0	0	7	2	0	21.0047	23.9399	0	0	0	0	0	29.4934	33.6147	0	0	0
2	16.8767	2	4	3	389.564	39.2387	47.2261	17.7117	5.67761	21.0654	5.56777	3.4617	8.8861	5	4	1	0	7	2	0	0	0	39.1851	46.6456	0	242.546	0	0	0	203.754	186.27	0
1	15.6027	2	4	4	1777.89	25.1928	51.7933	26.2493	10.5348	8.63174	2.44134	3.91043	2.07574	5	4	1	0	11	3	6.96203	18.39	32.4177	42.6266	12.5016	1.81171	14.2437	7.9322	20.9527	36.9352	48.5667	0	2.06418
1	14.2274	2	4	5	3612.45	32.4098	45.6104	24.9492	14.5674	12.3849	2.55227	8.05806	2.23662	5	5	0	0	10	3	25.1726	38.1366	78.1962	0	32.6373	30.7089	18.301	14.1153	21.3847	43.8477	0	18.301	17.2197
1	14.274	2	4	4	2482.71	40.0196	38.005	22.1321	12.4054	17.1262	5.93192	3.61682	1.4568	3	4	1	0	8	3	12.5863	29.4066	48.443	0	0	2.36867	0	10.2691	23.9928	39.5246	0	0	1.93259
2	15.8685	2	4	4	968.446	19.3958	70.0466	14.9593	5.26022	6.26769	3.4563	0.910583	0.917949	1	1	1	0	7	2	0	6.19409	0	0	5.79905	0	12.1295	0	12.9558	0	0	12.1295	0
1	17.1425	2	4	5	1375.4	34.3701	50.8227	17.9794	15.0998	13.7858	4.04012	3.24669	2.36054	5	4	1	0	6	2	22.9914	14.4133	17.5253	45.8228	0	1.11392	0	33.8609	21.2274	25.8107	67.4862	0	1.64055
1	17.4822	2	4	4	1797.41	44.5385	34.0142	23.5717	11.8988	21.5982	5.01608	2.07603	1.15501	2	2	1	0	7	2	0	7.00158	31.6456	0	0	1.95253	0	0	7.89061	35.6638	0	0	2.20046
1	15.0411	2	4	4	4081.53	50.681	39.1309	12.6781	19.559	20.7743	6.52616	5.26262	1.18157	2	5	0	0	5	2	13.9241	19.6129	25.637	27.9163	1.60443	51.9821	0.796269	6.91042	9.73377	12.7235	13.8547	0.796269	25.7984
2	15.063	1	2	5	1314.88	25.8003	57.9711	19.8917	8.32521	12.9355	5.86328	2.18627	1.67367	4	2	0	0	8	3	0	25.1615	10.4578	17.3703	5.23101	1.11392	8.05865	0	38.7626	16.1108	26.7598	8.05865	1.71606
1	15.8027	1	2	4	3051.82	48.8485	37.6155	15.928	10.3376	24.9497	7.72756	2.56602	0.840817	1	3	0	0	5	2	0	19.6139	26.7722	0	4.43038	12.757	2.94066	0	13.0187	17.77	0	2.94066	8.46742
2	15.9781	1	2	4	2131.26	46.5155	36.3219	19.418	18.7674	18.4479	6.29007	2.42003	1.13549	2	2	0	0	5	2	0	15.4082	37.962	0	4.54114	7.29114	4.31609	0	14.6446	36.0807	0	1.56402	6.9298
1	15.7726	1	2	4	3383	32.8262	53.1263	17.0986	9.35212	15.4567	4.05095	6.16007	1.84217	4	5	0	0	8	3	0	31.4684	30.4304	35.2184	18.1456	10.5823	10.865	0	18.8423	18.2208	21.0877	6.55995	6.33636
1	17.063	1	2	5	2172.29	42.9597	46.6386	13.3149	18.1898	16.7426	6.68591	3.13921	1.44512	3	3	0	0	5	2	0	25.9525	23.712	0	0	35.5728	0	0	24.2005	22.1112	0	0	33.1713
1	16.189	1	2	4	3651.18	54.6795	33.1744	14.2291	16.6876	26.649	7.95842	5.25747	1.43994	3	5	0	0	6	2	3.89873	16.8133	66.7848	0	5.57911	51.2658	3.09524	2.16298	9.32785	37.0516	0	1.4098	28.4418
2	17.2301	2	2	4	3282.61	29.4023	57.8946	16.3164	14.1961	9.97239	2.86489	3.97497	1.36216	3	4	0	0	7	2	35.1266	4.68354	3.4557	0	0	13.5021	0	21.676	2.89013	2.13245	0	0	8.33192
2	17.9178	2	2	3	2495.76	51.2055	35.7574	15.4607	15.5854	21.4393	8.17835	2.76713	1.10873	2	3	0	0	5	2	0	19.6044	15.4842	0	11.7025	5.43158	9.49817	0	15.9116	12.5675	0	7.4845	4.40845
2	16.5836	2	2	4	1924.5	43.2441	43.9851	15.5992	14.2394	19.4465	4.19442	4.95163	2.45862	5	5	0	0	9	3	13.9241	23.3418	7.44304	83.5949	6.85127	0.838608	7.21132	14.6558	24.5684	7.83419	87.9881	7.21132	0.882679
2	16.9014	2	2	4	3049.36	51.4995	31.0579	19.0666	16.6819	26.0132	6.74713	3.132	1.0271	1	3	0	0	7	2	0	14.9494	47.8449	0	5.50633	0.704114	3.65777	0	9.93062	31.7826	0	1.09313	0.467732
1	17.5836	2	2	4	2904.21	48.3653	30.9751	22.6542	17.4289	16.9404	7.25292	4.18189	1.41172	3	4	0	0	6	2	61.7658	15.5527	57.9435	0	0	2.51266	0	43.0807	10.8478	40.4146	0	0	1.75254
2	16.9014	2	2	4	1580.83	41.4338	40.3845	17.9339	12.3351	18.5088	6.92336	1.23982	0.797602	1	1	0	0	8	3	2.2943	3.37025	14.9842	1.42152	0	7.75316	0	2.93987	4.31856	19.2004	1.8215	0	9.93472
2	14.9973	2	2	4	1256.66	44.1552	39.8621	18.473	17.4138	14.579	7.46467	0.76763	0.610852	1	1	1	0	7	2	0	0	6.41772	10.732	0	3.34494	0	0	0	10.3449	17.2992	0	5.39181
1	14.3123	2	2	4	1548	35.1161	53.3563	14.8603	15.628	13.5343	3.13591	1.60921	1.03954	2	1	0	0	3	1	0	19.0707	17.769	0	0	7.16807	0	0	24.955	23.2517	0	0	9.3798
1	14.526	2	2	4	2926.01	45.1457	35.1938	21.5308	15.1953	21.3393	4.81527	5.78612	1.97748	5	5	0	0	7	2	0	25.6741	37.8228	84.8321	7.62658	4.36639	5.27979	0	17.7738	26.1843	58.7283	2.84802	3.0228
1	17.8356	2	2	3	2441.15	42.3923	49.7501	11.0927	17.0342	15.834	5.73494	3.29133	1.34827	3	4	0	0	5	2	0	15.5915	18.4241	0	4.63291	32.2585	3.84435	0	12.9377	15.2881	0	0	26.7678
2	17.6027	2	2	4	2819.93	38.5144	49.1296	15.5364	12.7043	17.5524	5.41856	4.85811	1.72278	4	5	0	0	3	1	12.5863	28.8776	66.3753	0	0	5.98727	0	9.04114	20.7437	47.6795	0	0	4.30085
2	16.1616	2	2	5	1524.49	35.5246	45.8946	21.429	16.81	12.6976	2.62752	2.83555	1.86	4	3	0	0	6	2	5.20253	14.0032	34.0787	0	3.89241	0	5.17198	6.91279	18.6065	45.2815	0	5.17198	0
2	17.7068	2	2	4	1148.47	51.5202	40.8911	10.1144	22.366	19.3752	3.0114	1.08699	0.946468	1	1	0	0	9	3	6.96203	7.00158	3.41772	0	8.1962	1.23165	14.4563	12.2795	12.3492	6.02811	0	8.93053	2.17235
2	14.3753	2	2	4	1327.04	49.5684	37.3697	15.1026	20.6715	17.9392	3.46799	3.03821	2.12367	5	3	1	0	9	3	6.96203	10.4051	62.8956	0	0	5.06329	0	10.6271	15.8826	96.0059	0	0	7.72877
1	17.4767	2	2	4	4384	57.5544	28.3275	15.9124	20.8895	25.7825	5.71131	7.50755	1.88038	4	5	0	0	7	2	27.6899	17.75	46.1519	102.378	20.6266	0.844937	9.53058	12.7942	8.20145	21.3246	47.3039	7.28465	0.390406
1	16.9342	2	2	4	2640.85	40.4705	41.3247	20.2904	14.8756	17.1622	4.73408	4.68137	1.77268	4	5	0	0	7	2	18.038	39.6772	62.2785	0	16.5095	3.53411	12.6635	13.8359	30.4341	47.7702	0	12.6635	2.71081
1	16.8055	2	2	4	2671.24	37.4767	48.5795	16.6922	14.7708	16.4394	3.98154	3.65625	1.27965	2	4	0	0	10	3	6.96203	22.9525	52.0253	0	17.8861	0	13.5633	5.2794	17.4052	39.4515	0	9.90367	0
2	15.6822	2	2	3	1299.02	37.5166	51.4997	14.2993	18.9831	11.6736	4.36005	0.884817	0.681144	1	1	1	0	10	3	6.93671	7.00158	4.27848	0	0	0	0	10.8169	10.918	6.67172	0	0	0
1	17.2356	2	2	5	3631.56	40.9071	40.1137	20.1613	12.3299	17.8545	6.08794	15.0174	4.13525	5	5	0	0	8	3	8.67089	23.3803	60.6994	236.371	18.8354	4.046	10.5062	4.83652	13.0412	33.8574	131.845	6.35808	2.25681
1	17.2521	2	2	4	3469.82	36.5004	37.856	10.5676	13.9529	14.8043	3.33043	1.93342	0.493806	1	2	0	0	7	2	6.96203	0	35.0316	0	0	0.225316	0	4.06435	0	20.451	0	0	0.131537
1	14.5589	2	2	4	4296.71	39.8143	48.6621	14.1856	14.0941	17.4446	5.00263	7.46205	1.73669	4	5	0	0	9	3	10.4051	48.5475	62.2975	0	18.0839	71.4842	8.52546	4.90537	22.8872	29.3695	0	6.32118	33.7005
1	16.6712	2	2	4	1872.73	42.1922	37.7096	22.4346	16.5473	17.1149	3.76983	7.19688	3.91207	5	5	1	0	7	2	18.4335	13.9425	27.9536	109.718	21.1519	0	22.8789	19.9386	15.0809	30.236	118.677	15.3622	0
1	15.1918	2	2	4	1678.77	44.3184	36.2092	20.1729	9.82404	21.2173	7.8775	3.04105	1.7986	4	3	1	0	6	2	0	23.6432	28.0253	5.36599	14.769	0	17.8205	0	28.5283	33.8159	6.4747	14.1854	0
2	15.0164	2	2	4	2769.93	53.7899	38.047	10.549	18.3298	23.0672	6.44947	2.25455	0.813936	1	2	0	0	7	2	0	25.0633	21.0506	5.36599	10.9525	0	8.00954	0	18.3287	15.3942	3.92412	8.00954	0
1	17.4849	2	2	4	2112.83	44.9565	41.175	16.6845	19.7937	19.4143	4.86757	3.86988	1.83161	4	4	0	0	9	3	27.7468	28.634	40.3787	0	0	0.563291	0	26.6018	27.4523	38.7124	0	0	0.540046
2	17.3397	2	2	4	1298.7	62.3877	31.6347	8.04571	14.4627	31.1054	8.72324	2.48428	1.91289	4	2	1	0	5	2	0	7.3154	41.9304	0	0	0	0	0	11.4101	65.4005	0	0	0
2	15.7014	2	2	4	1306.85	36.7366	47.5759	19.0072	8.40288	18.4658	5.97662	3.11797	2.38586	5	3	1	0	5	2	0	0	21.6203	0	70.3829	0	109.095	0	0	33.5118	0	87.213	0
1	16.6685	3	2	5	1840.13	49.9633	32.581	19.5225	13.0319	27.8497	5.34221	2.50207	1.35972	3	2	1	0	6	2	0	14.7152	36.7278	0	10.9525	0.281646	12.0567	0	16.1986	40.4304	0	6.95671	0.310039
1	14.0329	3	2	4	1542.92	34.1771	40.1922	28.1416	11.0267	12.3157	3.17023	3.77791	2.30597	5	4	1	0	9	3	6.96203	19.6044	72.9747	0	12.1329	0.140823	15.9289	9.14021	25.738	95.806	0	0	0.184881
1	17.5781	3	2	1	2664.63	48.2173	38.3227	15.8542	13.979	22.7983	7.14482	3.57811	1.34281	3	4	0	0	7	2	0	33.8536	38.7278	5.36599	0	14.2405	0	0	25.7354	29.4407	4.0792	0	10.8256
1	17.9479	3	2	1	2411.36	55.1178	27.7766	18.9052	12.3261	30.1221	6.65577	3.76004	1.5593	3	4	0	0	5	2	0	15.7888	67.8022	0	0	0.140823	0	0	13.2632	56.9566	0	0	0.118297
1	16.2521	3	2	5	2601.97	39.5796	44.4097	18.8292	13.1906	15.1566	5.94583	4.00647	1.53978	3	4	0	0	10	3	27.7468	40.6139	43.4905	0	12.3956	0	9.65	21.601	31.6181	33.8575	0	4.68334	0
1	16.6849	2	2	5	2075.51	35.9441	46.6729	20.2988	12.181	14.8901	5.78617	4.64837	2.13363	5	5	1	0	6	2	6.96203	22.6487	40.6772	58.1092	3.86392	0	3.77108	6.79474	22.1045	39.6998	56.713	0	0
1	17.9452	2	2	5	1404.19	42.4226	43.48	16.8353	12.7576	18.6942	5.50931	1.5087	1.07443	2	1	1	0	6	2	6.96203	12.6076	10.7215	0	0	6.54747	0	10.0432	18.1873	15.4665	0	0	9.44518
1	17.3233	2	2	1	1991.97	41.9992	36.2913	23.9996	14.6486	18.5074	4.83594	2.87156	1.44157	3	3	1	0	7	2	6.96203	14.0032	47.0886	0	3.94146	0.281646	4.00809	7.07972	14.2399	47.8846	0	0.474663	0.286407
1	17.3562	2	2	4	1720.47	33.989	58.3504	10.6148	13.0209	13.0551	4.44903	2.17272	1.26286	2	2	1	0	5	2	13.8228	24.8608	7.59019	0	6.02532	1.11392	7.09406	16.2746	29.2705	8.9365	0	0	1.31151
2	16.7863	2	2	5	1223.49	51.6916	28.2437	21.8293	17.3424	20.589	5.39185	6.18696	5.0568	5	5	1	0	6	2	0	8.4019	19.1	156.741	3.98734	0	6.60153	0	13.9104	31.6224	259.503	6.60153	0
2	16.6658	2	2	5	1272.12	41.2512	43.8125	17.6953	15.733	16.7784	3.78644	4.30102	3.381	5	5	1	0	4	2	0	5.60127	4.96835	104.494	6.51899	4.91519	10.3804	0	8.91912	7.91131	166.389	0.786092	7.82665
2	16.6	2	2	5	1988.8	41.5594	52.5784	9.20151	8.67087	20.8291	7.37367	1.45578	0.731987	1	1	0	0	5	2	0	14.038	2.53006	6.43919	11.8608	0	12.0805	0	14.298	2.57693	6.55846	12.0805	0
1	17.4	2	2	4	1870.94	44.4262	26.4185	30.8058	13.0547	21.3467	3.94439	3.82896	2.04655	5	4	1	0	7	2	6.96203	4.59494	45.9747	50.2418	0	0.281646	0	7.53771	4.97489	49.7763	54.3962	0	0.304935
1	17.3041	2	2	4	1390.11	32.0053	47.5688	23.3984	8.04113	15.0088	4.10407	3.34247	2.40447	5	4	1	0	8	3	0	12.6424	23.7342	52.2468	7.21203	0	10.5093	0	18.4223	34.5851	76.1333	5.16471	0
2	16.0384	1	2	2	1993.69	22.7105	68.6968	12.963	5.55396	7.46473	6.01625	1.85296	0.929412	1	1	0	0	7	2	0	18.6598	16.8101	0	0	2.375	0	0	18.9589	17.0795	0	0	2.41306
2	16.8493	1	2	4	1437.03	31.8862	53.4226	18.0288	6.53598	11.9468	6.19067	2.19501	1.37437	3	2	0	0	9	3	6.96203	21.019	0	23.932	11.9146	0	16.7948	9.81368	29.6284	0	33.7345	4.18196	0
2	16.0521	1	2	3	3104.58	35.3472	54.4218	13.6392	12.4052	14.8411	4.92034	2.50655	0.807371	1	2	0	0	4	2	19.5483	22.4335	7.78481	0	0	16.9913	0	12.7547	14.6372	5.07934	0	0	11.0863
1	14.0055	1	2	3	3310.82	39.5819	51.5396	12.1167	16.6091	15.4068	4.02553	4.41943	1.33158	3	5	0	0	10	3	35.9137	32.6108	11.6392	4.29279	20.4573	1.53705	12.5163	21.9729	19.952	7.12117	2.62643	7.39997	0.940403
1	17.7753	1	2	2	1828.54	29.3866	51.1874	22.7107	5.93092	17.0715	4.27051	5.68687	3.11006	5	5	1	0	9	3	0	53.212	67.8608	35.3165	3.5443	0.281646	3.92635	0	58.9478	75.1755	39.1233	0	0.312004
2	17.2904	1	2	3	2532.94	35.9425	43.6935	23.216	14.0207	15.0215	3.93217	6.50345	2.58177	5	5	0	0	7	2	0	58.8133	89.4615	1.1962	19.0506	0	15.2352	0	47.0342	71.5442	0.956628	15.2352	0
1	17.6849	1	2	4	1800.97	51.8347	33.796	16.5531	12.8629	28.9415	6.84453	5.1261	2.8463	5	5	1	0	10	3	0	14.0032	23.8196	68.2405	34.4937	0.281646	38.7967	0	15.75	26.7911	76.7534	34.5255	0.31678
2	14.6356	1	2	3	2559.52	29.687	56.2798	17.0353	7.9024	12.5285	5.55604	5.28457	1.97872	5	5	0	0	11	3	13.8987	31.5158	24.0411	78.3703	4.55696	0	3.60644	10.9996	24.942	19.0265	62.0233	0	0
1	14.0795	1	2	4	4904.71	44.4333	45.6298	12.7884	14.5852	20.6996	5.97151	5.12391	1.04469	2	5	0	1	6	2	34.8101	28.0063	60.288	0	12.1329	17.0601	5.01088	14.3765	11.5666	24.8989	0	5.01088	7.04581
2	16.7589	1	2	5	3139.25	27.621	59.0429	17.0757	7.02369	13.0724	3.83117	4.50395	1.36464	3	5	0	0	5	2	15.6329	37.8655	72.1519	0	8.1962	0	5.2887	10.0873	24.4332	46.5569	0	2.45547	0
1	17.6192	1	2	3	3174.31	27.5176	64.1159	12.362	11.9121	10.0052	2.27949	3.574	1.12591	2	4	0	0	7	2	10.069	22.5095	5.75949	5.74367	34.106	25.5981	21.7643	6.42542	14.3641	3.67534	3.66524	21.7643	16.3351
2	14.2164	1	2	3	2442.33	37.1414	47.6175	18.2279	14.7692	14.1021	4.9747	2.60466	0.976387	1	3	0	0	9	3	20.8354	18.2421	16.1503	0	24.9446	0.281646	20.6888	17.2807	15.1298	13.3949	0	16.9093	0.233594
1	14.5315	1	2	2	2300.1	32.086	56.827	14.638	14.3774	9.70247	4.02453	4.59139	1.99617	5	5	0	0	4	2	0	18.9826	18.6835	78.3703	1.54272	20.2532	1.35864	0	16.7175	16.4542	69.0188	1.35864	17.8365
2	14.4027	1	2	3	3183.8	32.5041	52.9332	17.8886	10.6985	13.236	4.99642	2.51662	0.790445	1	2	0	0	4	2	20.8354	20.5839	21.3291	0	7.65823	0.225316	4.87242	13.2562	13.0961	13.5703	0	0	0.143354
1	16.5781	1	2	3	4862.23	36.1545	52.7488	14.3932	8.36504	18.8083	5.32525	6.09378	1.25329	2	5	0	0	6	2	0	42.0095	83.7975	0	3.86076	28.4051	1.60842	0	17.5015	34.9107	0	0	11.8338
2	15.3836	2	2	4	1934.83	32.8067	52.1622	18.2894	13.1773	11.296	6.42368	2.71131	1.41062	3	3	0	0	4	2	0	22.4407	25.9198	0	12.0601	7.8038	12.6261	0	23.4939	27.1363	0	2.31915	8.17005
2	16.8466	2	2	4	1914.07	40.2803	49.9103	12.9276	10.5665	19.0233	5.21464	2.44003	1.27479	2	2	0	0	8	3	0	21.0396	17.6234	0	13.9241	0	14.7357	0	22.2659	18.6507	0	14.7357	0
1	14.0521	1	2	4	2638.78	36.223	50.5206	16.4125	13.1037	12.0189	9.85753	3.38839	1.28408	2	4	0	0	3	1	0	45.962	18.903	5.36599	0	23.3481	0	0	35.2825	14.5107	4.11917	0	17.923
2	17.3945	2	2	4	1133.35	32.3262	57.3793	14.0892	6.72673	17.4063	4.01151	1.22967	0.890869	1	1	1	0	10	3	6.96203	1.17089	4.27848	0	5.62025	0	10.0451	12.4433	2.09273	7.64695	0	0	0
2	15.2712	2	2	4	1494.39	35.4389	50.9853	16.7715	9.11846	16.7462	5.7496	2.5738	1.71508	4	3	0	0	8	3	0	23.8118	6.32911	24.5116	14.6487	1.67089	19.8563	0	32.2768	8.5791	33.2254	15.7727	2.26488
1	15.5096	2	2	4	2091.15	50.1065	34.1563	17.8715	17.9911	22.7956	7.10318	2.91517	1.39405	3	3	1	0	6	2	6.96203	16.8038	34.5063	0	26.6329	0.281646	25.7986	6.74392	16.2774	33.4253	0	20.3544	0.272822
1	17.126	4	2	2	2856.18	36.9539	53.3243	13.1077	10.487	16.6309	5.26027	3.52046	1.23258	2	4	0	0	5	2	0	53.7199	17.6383	0	9.03797	0.281646	6.40986	0	38.0989	12.5094	0	0	0.199747
2	14.2904	4	2	4	1104.98	49.6081	39.5924	13.4046	17.7282	15.0707	11.798	2.18317	1.7115	4	2	1	0	6	2	6.96203	0.702532	0	10.732	17.1139	16.0689	31.3731	12.7627	1.28787	0	19.6737	31.3731	29.4574
1	14.7342	4	2	3	1923.36	36.8901	49.371	16.9439	15.2513	15.6955	5.16258	3.68343	1.9151	4	4	0	0	2	1	0	21.019	56.8101	0	0	22.1528	0	0	22.1368	59.8313	0	0	23.3309
2	17.189	4	2	4	1943.34	39.4434	36.2888	26.7126	16.6446	14.79	4.38371	3.9824	2.253	5	4	0	0	10	3	34.4937	17.504	28.8608	0	20.7184	0.743671	21.5957	35.9544	18.2452	30.083	0	21.5957	0.775164
1	15.074	4	2	5	1875.77	34.3576	52.7326	16.2033	5.67381	15.441	8.99886	2.95318	1.55135	3	3	1	0	7	2	0	3.50079	5.75949	31.3481	27.7089	14.5367	29.9227	0	3.78049	6.21966	33.8527	17.5791	15.6981
2	15.189	4	2	5	1878.21	31.7906	50.4188	20.5886	10.6427	14.6398	3.00025	2.76068	1.46985	3	3	0	0	5	2	0	24.2479	36.75	0	10.2722	5.46835	11.0785	0	26.1512	39.6347	0	1.33105	5.89759
1	17.674	4	2	4	3346.51	33.1698	52.887	16.7059	12.0358	14.8175	3.61528	4.00048	1.19542	2	4	0	0	10	3	10.069	40.0016	33.8766	0	6.51899	0	3.94594	6.09479	24.2129	20.5055	0	0.22603	0
1	16.3973	4	2	5	1701.66	55.4626	35.2829	11.6621	14.6342	18.1905	15.9182	2.05202	1.20589	2	2	1	0	9	3	6.96203	10.5024	19.0981	0	17.5435	0	20.8836	8.28753	12.5019	22.7342	0	2.39208	0
2	14.2137	4	2	2	2447.79	36.7598	44.8563	21.181	13.0963	14.3822	4.29185	3.82458	1.56246	4	4	0	0	10	3	0	20.8597	41.6899	7.65823	27.75	0	22.9642	0	17.2622	34.5	6.33747	19.929	0
2	16.0493	4	2	3	2675.16	37.8353	47.83	14.8749	10.687	17.4894	5.47713	3.45525	1.2916	3	4	0	0	6	2	10.069	17.8845	52.8924	3.43423	5.35443	4.47731	4.0544	7.62433	13.5422	40.0504	2.60042	4.0544	3.39024
2	16.7205	4	2	4	1649.21	46.3633	46.4722	10.1496	14.0937	21.5227	4.90852	2.14428	1.16679	2	2	0	0	10	3	20.8354	5.52874	0	12.2532	15.3259	2.08398	18.8241	25.5912	6.79069	0	15.05	13.7867	2.55965
1	16.4548	4	2	4	4577.75	28.39	57.4787	17.4909	12.5643	10.4653	2.79726	3.54178	0.773696	1	4	0	0	5	2	0	0	0	0	0	16.3223	0	0	0	0	0	0	7.22256
2	14.2795	4	2	5	2613.47	32.4444	51.073	19.7021	9.59296	15.1359	3.50727	7.03651	2.6924	5	5	0	0	6	2	0	51.1464	87.2627	49.1231	12.2278	3.53411	9.47751	0	39.6423	67.6352	38.0741	4.80743	2.7392
1	14.9068	4	2	1	3240.27	32.3549	48.5898	22.1579	12.7729	14.4578	2.30931	5.58495	1.72361	4	5	0	0	5	2	0	38.7373	69.3671	25.1582	7.72468	5.55253	4.82905	0	24.2165	43.3645	15.7276	4.82905	3.47114
1	15.5315	4	2	4	1213.63	45.5771	44.4896	12.7881	7.85935	24.6972	5.82513	1.26274	1.04046	2	1	1	0	3	1	0	3.50554	0	0	0.933544	3.25246	1.55815	0	5.851	0	0	1.55815	5.4286
1	15.8329	4	2	4	3548.23	33.376	54.2635	15.751	11.4238	14.1179	3.6539	4.9743	1.40191	3	5	0	0	7	2	0	60.231	68.0886	0	22.1487	0.844937	12.6444	0	34.3852	38.871	0	5.63662	0.482364
1	16.0219	4	2	5	3311.6	27.7465	67.429	9.1132	9.41342	11.8845	4.09555	3.15129	0.951592	1	3	0	0	7	2	34.9827	7.08861	17.7342	0	7.97468	9.75	4.87796	21.3983	4.33596	10.8476	0	4.87796	5.96388
2	17.2219	4	2	4	2738	43.5499	36.9019	21.9019	15.8694	19.8164	5.13552	6.33399	2.31336	5	5	0	0	10	3	0	16.8038	60.3797	32.3576	37.6772	30.712	27.8745	0	12.4319	44.6704	23.9389	19.7482	22.7215
2	17.8849	4	2	4	1167.36	40.0668	23.76	37.5906	10.3409	20.0696	5.65625	3.70014	3.16968	5	4	1	0	4	2	6.96203	7.00158	52.7152	0	19.8481	16.2623	34.4412	12.0808	12.1494	91.4735	0	34.4412	28.219
2	14.0274	4	2	4	1889.36	38.3344	43.8175	20.2152	10.8767	19.129	3.67662	2.67096	1.40225	3	3	0	0	9	3	0	15.0222	30.1519	0	20.9272	3.95025	22.4367	0	16.1057	32.3268	0	11.0979	4.23519
2	15.3205	4	2	4	2237.8	25.7469	71.1007	7.77017	7.92899	11.2197	5.78826	1.98285	0.886072	1	2	0	0	4	2	0	9.80222	9.59177	0	0	14.4937	0	0	8.87291	8.68241	0	0	13.1196
2	14.7644	4	2	1	2608.54	35.8884	53.9601	13.5241	11.7092	16.9066	4.22305	4.26364	1.63449	4	5	0	0	3	1	21.0587	35.4114	28.643	0	6.17089	27.3038	4.79195	16.353	27.4984	22.2425	0	4.79195	21.2025
2	14.8712	4	2	4	3631.79	37.8275	45.9327	19.1451	10.692	17.1724	5.91675	4.46613	1.22973	2	5	0	0	8	3	6.93671	66.5	38.0886	0	10.6915	1.25475	5.96318	3.86896	37.0905	21.244	0	3.70217	0.699838
1	14.2877	4	2	3	2232.64	40.9946	43.0824	18.6473	16.9167	16.6264	5.20359	4.48589	2.00923	5	5	1	0	5	2	13.8734	25.053	54.7215	0	1.54272	43.8354	1.39969	12.5871	22.7302	49.648	0	1.39969	39.7712
1	15.0219	4	2	3	2702.12	33.052	58.2286	12.3973	9.52477	16.7657	4.58076	3.39379	1.25597	2	4	0	0	10	3	0	14.6883	42.4354	0	25.1424	3.25246	18.848	0	11.0111	31.8117	0	14.6134	2.4382
2	16.1644	4	2	3	2510.52	41.6367	44.0084	17.1844	13.6118	18.0365	4.30195	7.39765	2.93806	5	5	0	0	7	2	10.4051	13.5491	13.545	130.617	47.9984	4.93695	38.7281	8.39546	10.9322	10.929	105.39	33.241	3.98344
2	14.3699	4	2	3	1860.25	48.7643	38.1378	15.4818	10.6952	24.6727	5.62263	2.24109	1.20472	2	2	0	0	7	2	0	23.1052	12.6756	0	25.443	0.422468	27.7051	0	25.1594	13.8025	0	27.7051	0.460028
2	16.7068	4	2	4	1374.55	40.6176	48.5854	13.9452	18.1131	10.6602	7.19768	1.86681	1.35812	3	1	0	0	8	3	7.79747	5.46097	12.4051	0	3.66772	0.281646	5.40501	11.4909	8.04767	18.281	0	0	0.415053
1	16.1808	4	2	4	2303.88	33.727	46.1284	23.057	17.2308	10.6016	2.5782	4.16399	1.80738	4	4	0	0	8	3	27.7722	19.2181	50.8101	0	25.9098	6.31652	22.7807	24.4181	16.8971	44.6738	0	22.7807	5.55367
1	15.8137	4	2	3	3028.75	43.8418	43.3388	15.5435	11.9374	21.6435	4.87422	6.18038	2.0477	5	5	0	0	8	3	13.9241	50.768	90.0633	0	15.2437	1.34304	10.195	9.31246	33.9539	60.2347	0	7.45209	0.898229
1	17.5534	4	2	3	971.885	28.35	49.3598	25.4207	11.7018	10.4504	3.78925	1.84191	1.66883	4	1	1	0	9	3	20.8354	14.2492	27.4304	0	2.00949	0	4.18827	43.4261	29.6988	57.1715	0	4.18827	0
1	17.6767	4	2	4	3267.01	40.0512	44.63	17.8646	17.4661	14.3712	3.62313	4.25799	1.30333	3	5	0	0	7	2	0	36.7097	50.2468	5.36599	36.962	0	22.9175	0	22.761	31.1545	3.32706	22.9175	0
1	17.1589	4	2	1	2031.8	35.8628	42.6029	24.1971	12.4562	15.045	3.53201	2.63676	1.29775	3	3	1	0	5	2	0	1.60285	44.3038	0	10.1472	1.39557	10.1164	0	1.59799	44.1694	0	6.45978	1.39134
2	17.2959	4	2	4	1855.43	49.5642	39.032	13.7778	22.6192	18.1566	5.55767	2.19442	1.17106	2	2	0	0	4	2	34.557	0	0	9.65878	15.9684	0	17.4332	37.7271	0	0	10.5448	17.4332	0
2	15.3151	4	2	5	2963.58	46.9169	38.1719	17.2962	11.484	19.6392	9.14561	5.61516	1.82048	4	5	0	0	9	3	8.6962	24.288	101.481	0	22.5949	7.67089	15.4439	5.94395	16.6011	69.3634	0	9.94984	5.24313
2	15.6904	4	2	4	1533.89	29.7821	57.5057	15.6159	9.87282	13.7203	3.09408	2.57101	1.38929	3	3	0	0	8	3	13.9241	6.93671	16.8101	0	24.9241	0	32.9145	18.388	9.16057	22.1993	0	28.5014	0
2	15.2027	4	2	4	2183.87	34.976	52.6411	15.6801	15.2694	13.1011	3.72072	2.64066	1.20917	2	3	0	0	8	3	6.96203	24.5055	16.7848	0	9.44304	0.743671	8.75886	6.4576	22.73	15.5687	0	6.33726	0.689789
1	15.0658	4	2	3	4520.52	39.085	52.6124	11.6238	10.4876	17.3241	7.02761	4.50577	0.850737	1	5	0	0	6	2	20.8861	36.413	15.8228	0	0	44.4996	0	9.35904	16.3166	7.09018	0	0	19.9402
2	16.3753	4	2	5	1296.48	45.4388	43.3135	13.9564	8.73097	14.9112	16.5216	1.00367	0.774149	1	1	1	0	5	2	0	8.06487	0	0	4.87342	0.668354	7.61429	0	12.6007	0	0	0	1.04425
1	14.1534	4	2	4	1788.76	31.6278	54.0724	17.7652	9.90603	13.7389	5.06131	3.09349	1.72941	4	3	1	0	9	3	14.0967	15.8956	28.1447	0	10.8133	2.85127	12.2453	15.9635	18.0007	31.8719	0	0	3.22886
1	14.1452	4	2	3	2464.8	38.8286	43.821	19.7127	12.3364	16.9929	3.88782	2.99934	1.21687	2	3	0	0	10	3	0	33.1582	32.7595	0	5.24367	1.5057	4.3094	0	27.2504	26.9227	0	2.56171	1.23742
2	14.1589	4	2	4	1972.47	56.8498	27.7461	16.914	13.9923	29.5943	7.40496	2.61756	1.21551	2	3	0	0	5	2	6.96203	6.2144	44.9937	0	16.2658	0	16.7043	7.1497	6.38192	46.2066	0	16.7043	0
2	14.1425	4	2	5	1872.76	25.9118	57.6571	19.6532	10.6059	9.98542	2.83954	3.2608	1.86561	4	4	0	0	8	3	33.3142	31.1084	24.9114	0	7.60918	1.39557	8.23036	36.0338	33.648	26.9451	0	8.23036	1.5095
2	15.9616	4	2	5	1242.48	41.1468	46.4323	15.3214	15.3456	16.5888	3.69741	1.19731	0.963644	1	1	1	0	10	3	0	11.9027	12.6076	0	0	2.79114	0	0	19.4052	20.5544	0	0	4.55045
2	16.4932	4	2	4	3616.67	45.5179	40.5245	16.3411	16.6821	18.6916	5.61362	4.01755	1.11084	2	4	0	0	7	2	0	0	40.7595	41.4791	15.8149	0	8.85766	0	0	22.8287	23.2318	8.85766	0
2	16.7644	4	2	5	3651.71	44.4145	49.2272	8.99662	15.9583	21.1757	4.48893	3.47552	0.891506	1	4	0	1	9	3	6.96203	6.81646	14.1646	17.769	1.33228	3.81962	0.739028	3.8619	3.78115	7.85722	9.85663	0.739028	2.11878
2	17.1041	4	2	4	2588.06	44.1788	39.3015	18.9931	14.8475	17.4995	7.37947	3.67753	1.42096	3	4	0	0	6	2	0	18.1461	57.0633	0	18.837	6.68354	14.7435	0	14.2027	44.6626	0	14.7435	5.23112
1	16	4	2	4	2630.47	33.7227	51.521	17.9883	13.5369	12.9743	2.9575	3.646	1.38606	3	4	0	0	10	3	6.96203	39.9525	26.5891	0	0	0.844937	0	5.36124	30.7662	20.4754	0	0	0.65066
1	16.7068	4	2	5	1848.63	28.619	57.625	17.3764	9.19657	13.7413	2.7559	3.24767	1.76459	4	4	0	0	6	2	14.0967	43.4098	28.0854	0	6.51741	0.422468	7.14148	15.4465	47.5665	30.7748	0	7.14148	0.462922
1	17.7836	4	2	2	1488.98	52.7022	30.7988	18.4248	14.6848	23.5658	5.87529	2.45231	1.64698	4	2	1	0	7	2	11.1392	17.0468	15.443	6.70886	17.4525	1.11392	23.7428	15.1541	23.1909	21.0091	9.12689	23.7428	1.51541
1	15.9699	3	2	4	3672.2	44.7857	42.2529	15.6427	12.4181	20.7123	6.39341	4.45236	1.15254	2	5	0	0	9	3	20.8861	29.4114	35.5	0	1.64557	0.225316	0.907722	11.5211	16.2238	19.5824	0	0.907722	0.124288
2	16.737	3	2	3	2216.77	49.4347	37.1399	15.7461	11.3146	25.4495	6.64716	3.13929	1.32178	3	3	0	0	11	3	6.96203	17.9214	19.5127	3.21959	39.7658	3.13291	36.3372	6.36175	16.3762	17.8303	2.942	27.9281	2.86279
2	14.0247	3	2	4	2145.47	42.8833	44.2514	15.655	12.8532	17.1781	7.27411	2.12143	0.988796	1	2	0	0	7	2	6.96203	20.5672	15.4684	0	7.78481	1.67089	7.35002	6.57319	19.4185	14.6044	0	3.03861	1.57756
2	14.8932	3	2	5	2916.27	40.9755	42.8566	18.9061	10.627	18.8438	7.00178	4.59718	1.51083	3	5	0	0	9	3	6.96203	15.2874	94.6171	0	10.6345	0	7.38673	4.83583	10.6187	65.7211	0	5.57329	0
1	15.3452	3	2	5	2791.95	45.1622	37.4381	19.816	15.9476	19.0386	4.84455	4.33808	1.47499	3	5	0	0	7	2	20.8354	23.2563	59.019	0	25.3291	0	18.377	15.1167	16.8732	42.82	0	18.377	0
1	16.0521	3	2	5	2136.59	38.978	38.6904	24.3795	9.88702	20.666	4.67967	3.92107	1.72212	4	4	1	0	10	3	6.96203	18.5316	46.2975	0	39.3291	0	37.2869	6.60051	17.5694	43.8934	0	32.2465	0
1	14.8466	4	5	3	1851.56	25.8647	61.8657	15.7068	11.9646	7.6097	3.60444	2.6085	1.17117	2	3	1	0	7	2	35.5506	22.0411	13.7025	0	0	4.4557	0	38.893	24.1134	14.9908	0	0	4.8746
2	16.0219	3	5	2	1596.83	23.8221	51.3901	27.9975	8.7702	9.4645	3.18169	3.67678	2.30255	5	4	0	0	4	2	0	33.6076	63.2722	0	0	9.09114	0	0	42.6326	80.2633	0	0	11.5325
1	16.5726	3	5	4	3416.78	37.107	43.4913	22.2391	12.5486	16.3886	4.63515	6.45072	1.88795	4	5	0	0	10	3	0	53.9169	59.8892	12.8784	48.3987	2.32595	28.6932	0	31.9647	35.5054	7.63495	28.6932	1.37894
1	16.3123	3	5	4	3426.9	33.3267	53.3566	16.6503	13.2851	11.9383	5.64541	4.11609	1.3038	3	4	0	0	7	2	37.3705	48.3204	5.3481	21.464	4.01266	10.1213	2.37188	22.0897	28.5622	3.16126	12.6874	2.37188	5.98271
2	15.9014	3	5	3	2255.63	40.142	41.48	20.9684	18.3313	14.2695	3.49848	2.80608	1.24404	2	3	0	0	5	2	6.96203	23.1299	23.2414	16.8608	0	1.11392	0	6.25216	20.7716	20.8717	15.1416	0	1.00035
2	16.6219	3	5	4	1775.04	43.7395	41.3867	17.4595	18.1147	16.5405	4.12506	3.08138	1.73596	4	3	0	0	4	2	0	17.2864	59.6203	0	0	3.54451	0	0	19.7269	68.0376	0	0	4.04494
2	14.9699	3	5	4	1873.62	38.4311	57.3864	7.83747	18.0008	13.3963	2.5584	1.81638	0.969453	1	1	0	0	3	1	0	16.1297	1.1519	0	0	33.7553	0	0	17.4385	1.24536	0	0	36.4942
1	17.1041	3	5	2	4725.29	27.4255	64.5146	12.1423	10.4267	10.182	3.02324	4.86209	1.31474	3	5	0	0	2	1	22.943	38.3637	42.7848	0	0	11.1551	0	9.83523	16.4458	18.341	0	0	4.78196
1	17.9425	3	5	3	4174.78	42.2111	40.9224	19.4074	13.1353	16.7968	5.77157	8.9377	2.19602	5	5	0	0	10	3	34.8354	43.0472	178.405	10.732	0	4.21941	0	16.9025	20.8869	86.5638	5.20726	0	2.0473
2	16.7425	3	5	4	2637.24	31.1436	51.259	20.799	10.7743	13.8754	3.58503	4.63904	1.75905	4	5	0	0	7	2	14.0967	28.0063	61.019	0	29.1582	0.697785	22.3961	10.8275	21.5114	46.8681	0	9.89281	0.535962
1	16.9068	3	5	1	4600.72	32.315	53.3975	17.6233	10.4929	10.4845	6.22693	7.30709	1.58825	4	5	0	0	8	3	14.0967	90.7097	63.3924	21.464	22.4557	0	9.88698	6.20659	39.9384	27.9109	9.45032	8.01714	0
2	17.4712	3	5	2	1835.72	34.8226	58.1697	10.6232	12.8709	14.5666	3.79067	1.59689	0.869899	1	1	0	0	1	1	0	17.504	11.6772	0	0	12.6772	0	0	19.3149	12.8853	0	0	13.9888
1	17.5151	1	5	2	1520.27	60.6088	27.0686	14.0164	21.5797	28.5293	7.70126	3.8178	2.51126	5	4	0	0	4	2	0	2.10047	24.8418	35.7089	0	51.2658	0	0	2.79871	33.0997	47.5792	0	68.3076
1	17.1123	1	5	3	1688.88	36.3665	42.4499	23.9076	10.2127	16.9913	6.69715	3.32188	1.95413	4	4	0	0	8	3	6.96203	4.68354	45.1772	10.732	23.5427	2.22785	28.2372	8.35026	5.61745	54.1856	12.8719	28.2372	2.67208
1	15.1068	2	5	3	2441.24	42.7824	37.5186	22.0231	14.3228	18.4375	5.53367	5.46565	2.23888	5	5	0	0	8	3	28.5886	17.504	25.4051	91.6456	9.11392	0.225316	7.56236	23.7217	14.5241	21.0801	76.0438	0	0.186958
2	14.1589	2	5	3	2603.57	40.543	46.9814	15.1061	11.0956	19.8452	5.22543	2.58004	0.990965	1	3	0	0	5	2	13.9241	28.1627	5.81962	0	3.86076	2.23418	3.00377	10.8333	21.9113	4.52781	0	0	1.73825
2	14.8411	2	5	3	1112.45	27.4221	62.7028	13.8792	11.589	10.1511	2.38309	1.16398	1.04633	2	1	1	0	8	3	8.67089	2.83544	10.4826	0	9.03165	0	16.4456	15.7887	5.16301	19.0876	0	3.39399	0
1	14.6384	2	5	1	1533.58	28.3582	55.9349	19.2011	9.63606	10.668	3.13435	2.58421	1.54163	3	3	1	0	6	2	6.96203	30.3481	32.5316	0	3.86076	1.11392	5.09951	9.19584	40.0855	42.9696	0	0	1.47133
2	14.4822	2	5	4	2616.24	41.9526	46.4819	14.4699	17.5578	14.9218	3.91305	1.21538	0.464552	1	1	0	0	7	2	0	14.4905	7.19937	0	3.48101	2.71614	2.6952	0	11.2194	5.57416	0	0	2.10299
1	14.7342	2	5	1	2750.71	40.1859	45.3319	17.1444	15.5663	14.9126	5.46227	3.14119	1.06198	2	3	0	0	7	2	18.038	30.807	15.8228	12.8784	0	5.3038	0	13.2833	22.6865	11.652	9.48372	0	3.90575
1	14.7671	2	5	1	1721.65	46.372	35.204	20.6243	16.1582	19.0905	5.44902	2.07436	1.3872	3	2	1	0	7	2	27.5316	18.9391	22.8513	0	5.25316	0	6.1807	32.3928	22.2831	26.886	0	2.08505	0
2	15.4301	2	5	1	1606.11	38.8769	46.5816	17.4852	13.6231	15.8173	4.10738	3.30257	2.05625	5	4	0	0	2	1	8.67089	3.64557	60.2627	0	14.5491	8.0481	18.3494	10.9358	4.59783	76.0038	0	0	10.1503
1	17.1836	2	5	5	1656.69	41.7628	48.5055	12.8374	15.2236	17.1745	5.36883	0.980925	0.5921	1	1	0	0	4	2	0	13.3378	3.4557	0	3.81962	2.09335	4.67027	0	16.3082	4.22529	0	4.67027	2.55955
2	17.9753	2	5	4	1478.55	35.0272	49.6778	17.8643	10.9736	15.554	4.92412	1.84723	1.24936	2	1	0	0	6	2	8.67089	19.4494	18.0127	0	7.83228	0.556962	10.7304	11.8793	26.646	24.6777	0	0	0.763049
2	17.126	2	5	3	1760.96	36.7694	40.691	25.0697	9.5207	14.8011	9.22396	3.46686	1.96873	4	4	0	0	6	2	0	24.9934	22.2152	17.1712	6.64557	0	7.64443	0	28.75	25.5542	19.7521	7.64443	0
2	17.4904	2	5	4	1168.4	25.4054	49.4583	27.9041	7.73591	11.7635	3.78433	2.16526	1.85318	4	2	1	0	9	3	12.5863	0	24.0633	0	16.4557	1.58263	28.529	21.8207	0	41.7182	0	21.8357	2.74378
1	17.6521	1	5	1	3000.6	34.9748	42.3191	20.5057	12.1455	14.4668	4.79259	4.10322	1.36746	3	4	0	0	8	3	23.2056	42.0095	40.3924	0	7.97468	1.11392	5.38353	15.6656	28.3597	27.268	0	1.8586	0.751985
1	17.4603	1	5	4	2898.31	34.343	50.5617	18.3086	9.68384	14.6455	4.64153	4.18734	1.44475	3	4	0	0	9	3	0	52.7579	60.9494	0	5.22152	1.9	3.64934	0	36.8727	42.5978	0	0	1.32792
1	17.1479	2	5	4	2777.1	32.1699	53.6743	17.5562	9.02617	13.9411	4.87918	4.88682	1.75968	4	5	0	0	4	2	17.3418	43.4446	45.807	19.1456	12.7532	7.60506	9.30226	12.6492	31.6889	33.412	13.9649	0.807889	5.5472
2	15.3918	1	5	2	2409.29	44.5007	41.7883	16.3213	13.6615	20.0817	5.95599	3.59485	1.49208	3	4	0	0	6	2	0	28.0063	40.4114	10.732	8.73418	4.15781	7.34338	0	23.5467	33.9764	9.02305	3.51205	3.49573
1	14.8356	1	5	1	1559.35	26.6961	57.0952	19.2683	9.95981	12.5061	4.199	1.84389	1.04139	2	1	1	0	8	3	6.96203	25.985	14.1983	0	5.9019	0.556962	7.66672	9.04386	33.7552	18.444	0	4.27528	0.723509
1	16.0356	1	5	5	1416.23	27.2016	60.8853	15.2377	12.6339	9.35523	2.41026	2.1691	1.53161	3	2	1	0	5	2	0	20.6234	38.1329	0	0	0	0	0	29.4979	54.5418	0	0	0
2	15.4301	1	5	3	1683.31	41.6308	41.3118	19.4146	14.5433	15.3227	7.73693	2.01253	1.19558	2	2	0	0	7	2	6.96203	12.9747	15.8544	17.1712	3.0538	1.11392	3.67484	8.37786	15.6133	19.0787	20.6632	0.533137	1.34046
2	17	3	5	4	1222.31	26.1006	57.574	20.0508	9.6457	10.7524	2.67845	3.81628	3.1222	5	4	0	0	6	2	6.96203	15.8861	19.8734	52.2468	7.87975	0.450633	13.0585	11.5377	26.3269	32.9348	86.5849	4.40529	0.746802
1	17.3863	3	5	5	2169.3	38.6548	43.8112	20.5894	16.2211	15.3207	4.87107	4.55191	2.09833	5	5	1	0	4	2	17.3544	17.2182	39.443	0	27.7342	7.29353	25.8975	16.2051	16.0779	36.8309	0	23.4596	6.81052
1	17.6493	3	5	4	1069.76	37.9436	35.2034	29.0765	11.1482	15.6547	6.67271	4.04121	3.77768	5	4	1	0	7	2	0	14.0032	31.1392	56.5396	12.1535	0.225316	23.0132	0	26.5157	58.9636	107.06	17.3086	0.426648
2	17.5699	3	2	4	1067.2	18.0847	70.2886	16.0176	5.1178	6.92575	3.61076	3.37499	3.16247	5	4	1	0	5	2	0	23.3894	8.55696	52.2468	14.3671	0	27.27	0	44.3951	16.2419	99.1691	19.9419	0
1	16.2877	3	2	1	2127.65	41.2371	46.6013	15.2043	15.3972	14.6393	3.72668	2.69173	1.26512	2	3	0	0	9	3	37.5915	24.3605	12.5208	0	0.560127	0	0.53327	35.7891	23.1925	11.9205	0	0.53327	0
1	14.9288	3	2	1	2728.25	44.4992	45.6471	12.7917	13.6662	14.2421	11.7061	1.87957	0.688932	1	1	0	0	3	1	0	17.504	18.5222	0	5.47468	0.704114	4.06479	0	12.9962	13.7521	0	0.657885	0.522784
1	15.1781	3	2	1	3817.02	36.1367	50.6377	16.4398	15.7778	12.6996	3.99469	3.96131	1.0378	2	4	0	1	6	2	20.8861	46.384	32.8481	0	1.10759	1.11392	0.587785	11.0839	24.6153	17.432	0	0.587785	0.591144
2	17.126	3	2	4	2359.19	42.3319	49.1095	11.6925	13.6947	18.2688	6.17371	4.20442	1.78214	4	5	0	0	8	3	0	28.0063	2.90981	52.2468	17.6741	0	15.1752	0	24.0467	2.49841	44.86	9.02091	0
1	16.1205	3	2	4	2331.08	33.3103	55.4224	14.8172	6.73319	16.9966	6.07799	3.35151	1.43775	3	4	0	0	1	1	0	23.4771	31.519	3.21959	6.38987	18.4573	5.55262	0	20.4009	27.3891	2.79773	1.81274	16.0388
2	16.7781	3	2	1	1114.61	26.0118	52.9338	24.3332	11.9972	8.64023	2.44055	2.63639	2.37823	5	3	1	0	7	2	6.96203	0	31.8671	0	30.0997	0.450633	54.702	12.6525	0	57.914	0	6.55918	0.818963
2	17.0877	3	2	4	842.2	31.2489	58.2664	14.1249	10.6692	12.067	3.30313	0.89815	1.06643	2	1	0	0	7	2	3.46835	23.8149	0	0	0.886076	0	2.13117	8.34201	57.279	0	0	2.13117	0
2	17.9041	3	2	3	1424.75	19.1173	64.1845	20.7062	6.56138	6.71268	2.95163	4.22354	3.04022	5	5	0	0	6	2	0	17.0451	23.3544	46.4873	30.807	0	43.8	0	24.234	33.2043	66.0936	5.804	0
1	14.4356	3	2	3	1996.28	39.4482	45.3456	18.0384	9.92358	15.957	6.86807	3.52802	1.65709	4	4	0	0	10	3	6.96203	18.8318	33.019	17.1712	12.231	0.891139	12.4109	7.06441	19.1087	33.5046	17.4237	6.85569	0.904245
2	14.4	1	2	3	482.66	46.6651	40.5685	15.3019	15.4637	17.5894	4.11532	0.270286	0.559992	1	1	1	0	5	2	0	1.77215	5.85895	0	0	0	0	0	7.43742	24.589	0	0	0
2	17.2356	1	2	3	370.649	26.1393	48.1588	28.7118	7.23596	11.8738	4.7835	0.28	0.755432	1	1	1	0	5	2	0	0	0	0	8.86076	0	48.4251	0	0	0	0	48.4251	0
1	14.4822	1	2	4	1849.66	37.9641	45.0281	18.5547	16.6029	15.0266	2.89623	2.86069	1.5466	3	3	0	0	9	3	11.0759	23.3914	21.0127	0	5.73734	1.40506	6.28321	12.1297	25.6169	23.0119	0	2.69627	1.53874
2	16.4658	1	2	4	1155.09	43.3919	40.9319	18.2324	9.68142	22.2976	6.32825	1.64371	1.40432	3	1	1	0	8	3	0	11.2025	20.9873	0	13.8165	0	24.2295	0	19.6455	36.8048	0	24.2295	0
1	15.9068	1	2	4	1655.5	41.2058	43.9745	17.5493	17.7301	15.1971	4.12527	1.63092	0.852262	1	1	1	0	11	3	6.96203	7.72785	23.6076	0	0	1.67089	0	8.51863	9.45568	28.8859	0	0	2.04447
1	14.8411	1	2	5	970.762	37.4839	40.9145	24.1573	14.7285	12.9445	4.96466	0.785425	0.582455	1	1	1	0	3	1	6.96203	3.50079	5.75949	0	2.21519	1.67089	4.62233	14.5273	7.30493	12.018	0	4.62233	3.48656
2	14.9616	1	2	1	1455.4	28.1046	72.4496	3.97383	15.2503	8.96154	1.63041	0.310706	0.140927	1	1	0	0	6	2	3.34177	0	0	0	2.21519	0	3.08312	4.65111	0	0	0	3.08312	0
1	17.9014	1	2	4	4037.12	14.0851	35.5479	11.0194	5.74785	5.3926	1.43508	4.50798	1.11663	2	5	0	0	9	3	13.8734	14.7033	86.8513	0	5.31646	0.422468	2.66755	6.96104	7.37745	43.578	0	2.66755	0.211975
2	15.1699	1	2	3	963.83	23.8089	39.4997	15.7424	10.8659	8.5912	3.05298	1.29735	1.34604	3	1	1	0	8	3	13.8734	6.54272	14.4589	0	13.1171	0	27.5676	29.1572	13.7506	30.3876	0	22.0807	0
2	14.1918	3	2	4	1116.2	48.328	31.8588	21.804	13.378	21.5261	6.18524	1.2629	1.13143	2	1	0	0	6	2	13.5932	7.00158	8.63924	0	3.29114	0	5.97266	24.6685	12.7063	15.6782	0	5.97266	0
1	14.1973	3	2	4	2159	42.5185	44.1682	16.0716	18.434	15.1883	4.79068	1.64097	0.760061	1	1	0	0	7	2	6.93671	12.6028	12.0127	0	0	7.56118	0	6.50824	11.8244	11.2707	0	0	7.09414
1	15.389	3	2	3	1088.43	20.0402	63.7897	19.4265	11.1831	6.2536	1.64284	1.73321	1.59239	4	1	1	0	6	2	0	13.1456	21.0127	0	6.51899	2.23291	12.1323	0	24.4648	39.1059	0	0	4.1556
1	14.2274	1	2	4	2139.08	52.3768	30.6505	18.8874	17.3701	22.0275	6.23633	2.0031	0.93643	1	2	0	0	6	2	0	6.32753	38.7554	0	0.797468	7.38228	0.755176	0	5.99196	36.7001	0	0.755176	6.99077
2	15.5562	1	2	1	1556.99	33.6824	58.2882	11.67	12.3672	13.818	4.00003	1.65632	1.04068	2	1	0	0	5	2	0	17.504	14.7785	0	9.43038	8.43882	12.2689	0	22.7726	19.2268	0	7.24608	10.9789
2	15.3068	3	2	3	1240.52	37.6566	51.018	14.5124	9.03881	16.0731	9.22125	0.87285	0.703614	1	1	1	0	10	3	0	8.71519	7.78481	0	0	0	0	0	14.231	12.7118	0	0	0
2	15.9973	4	6	5	958.397	38.6973	55.1229	9.71881	16.0218	14.5633	2.83711	1.00881	1.0526	2	1	1	0	3	1	0	12.5158	0	0	0	3.85165	0	0	26.4531	0	0	0	8.14074
1	16.2767	4	6	3	2147.53	39.8221	46.1759	16.9585	12.4199	17.791	4.26781	2.2622	1.05339	2	2	1	0	5	2	0	8.4019	44.9367	0	0	0.844937	0	0	7.92502	42.3861	0	0	0.796979
2	15.0164	4	6	4	1649.38	41.26	48.2034	13.6884	16.6129	17.4127	5.10219	2.72912	1.65463	4	3	0	0	5	2	0	9.80696	22.1255	0	0	25.6442	0	0	12.0441	27.1728	0	0	31.4942
1	16.7096	4	6	5	2642.97	50.1214	36.843	15.3425	11.0044	19.5177	13.5409	3.47261	1.3139	3	4	0	0	5	2	20.4402	11.5918	27.6899	25.8861	5.63766	0	4.32084	15.6659	8.88423	21.2222	19.8397	4.32084	0
1	14.9699	4	6	5	2764.26	35.8918	50.8989	16.3875	18.0902	12.4699	2.35946	3.93011	1.34217	3	4	0	0	7	2	6.96203	30.0095	40.2405	0	2.21519	1.11392	1.62329	5.10175	21.9909	29.4881	0	1.62329	0.816281
2	17.5123	4	6	3	1190.64	37.2739	43.929	21.5413	14.9149	16.1703	2.51766	1.78638	1.50036	3	1	1	0	11	3	0	1.40506	23.7342	0	3.86076	1.11392	6.56834	0	2.39044	40.3791	0	0	1.89513
1	16.5589	4	6	4	1916.76	32.9999	43.7235	26.0076	9.77668	11.6369	6.96835	2.53907	1.20989	2	2	1	0	4	2	6.96203	12.5158	34.1013	0	0	2.22785	0	7.3575	13.2268	36.0384	0	0	2.3544
1	17.9863	4	6	4	4027.77	45.3606	37.1489	19.6243	21.0645	16.4709	4.41308	5.32403	1.59433	4	5	0	0	8	3	43.7532	30.7199	37.2801	0	18.1646	6.68354	9.13529	22.0043	15.4496	18.7488	0	3.4695	3.36128
2	14.2247	4	6	5	1870.7	30.3352	57.0868	16.1444	12.1158	11.3112	3.11358	2.2373	1.07837	2	2	0	0	7	2	6.96203	13.6044	15.057	0	9.16456	2.22785	9.92361	7.53865	14.7312	16.3041	0	2.6728	2.41237
2	15.3918	4	6	5	1782.13	29.6356	59.7141	14.3956	10.1332	11.6622	3.60127	2.52572	1.2938	3	2	0	0	7	2	6.96203	19.2247	24.8418	0	8.05854	0.556962	9.15968	7.91333	21.8516	28.2362	0	5.16704	0.633066
2	15.2466	4	6	5	1563.03	17.9471	68.862	17.4928	4.93002	6.66954	3.34456	2.18512	1.398	3	2	0	0	5	2	0	27.6028	9.29747	8.14557	4.55696	0	5.90569	0	35.7725	12.0492	10.5564	0	0
2	14.9068	4	6	5	2021.44	33.0173	46.7633	22.747	13.1744	12.7808	4.57259	4.95682	2.45213	5	5	0	0	6	2	11.0759	7.54908	61.0918	0	39.943	21.5443	40.0261	11.099	7.56479	61.2189	0	29.4377	21.5891
1	15.3178	4	6	4	2966.67	31.4055	58.4628	13.0587	8.43769	14.2238	5.49888	3.80286	1.2077	2	4	0	0	9	3	6.96203	36.3571	12.1772	4.29279	26.5348	0	18.1179	4.75366	24.8245	8.31458	2.93111	14.5203	0
2	16.611	1	6	4	1419.85	38.3025	38.075	26	17.7799	14.9152	3.0517	2.89928	2.12772	5	3	0	0	3	1	18.3544	13.9161	50.8165	0	3.29114	2.22785	4.69533	26.1855	19.8536	72.4977	0	4.69533	3.17838
2	15.537	1	6	4	2466.43	36.0883	51.8822	15.2806	13.3069	14.2095	4.74438	3.57933	1.37223	3	4	0	0	3	1	27.7722	41.8354	8.67722	8.58558	18.9304	3.34177	15.5472	22.8088	34.3587	7.12645	7.05119	12.6623	2.74454
1	17.9068	4	6	5	4247.48	48.0398	42.6039	11.7571	16.3789	17.5299	9.4684	5.54958	1.41233	3	5	0	0	9	3	26.519	37.5475	4.27848	11.8052	23.5712	7.86498	11.2412	12.647	17.9065	2.04042	5.62993	11.2412	3.75084
2	14.3233	1	6	4	2457.92	37.993	47.1698	17.8773	12.0145	14.8055	5.76855	1.97297	0.802699	1	2	0	0	5	2	0	8.22785	23.0886	0	4.93671	1.11392	4.06849	0	6.78081	19.028	0	4.06849	0.918018
2	14.4274	3	6	4	807.071	43.5852	26.4066	31.6577	10.158	17.0961	6.55273	0.990189	1.22689	2	1	1	0	9	3	0	14.0032	10.0791	0	0.443038	0	1.11197	0	35.1461	25.2973	0	1.11197	0
2	15.8027	3	6	3	1676.2	29.4961	59.1026	15.0936	11.6844	11.2298	4.48925	3.88217	2.31605	5	4	0	0	6	2	14.0967	16.1297	5.31171	78.3703	2.46835	0	2.98293	17.0354	19.4923	6.41904	94.7081	2.98293	0
2	15.5288	3	6	5	1997.65	40.5641	45.3693	16.9009	19.9722	14.009	3.47967	1.70066	0.851333	1	1	0	0	9	3	20.1381	0	27	0	6.68038	0	6.77399	20.4203	0	27.3783	0	0	0
2	14.9808	3	6	3	2096.21	40.1451	48.84	13.986	12.2576	17.0112	5.2375	2.81088	1.34093	3	3	0	0	8	3	0	6.85654	29.2514	0	11.5522	11.3045	11.1633	0	6.62571	28.2666	0	11.1633	10.9239
2	15.6164	3	6	2	1307.71	18.9876	65.8765	19.2517	8.092	4.97751	3.78055	0.934784	0.714823	1	1	0	0	7	2	0	8.43038	7.19937	0	0	1.61835	0	0	13.0586	11.1518	0	0	2.50682
1	14.474	3	6	4	1007.78	41.1429	47.6933	14.1414	16.7501	16.7706	2.71854	0.76858	0.762646	1	1	0	0	7	2	0	0	0	0	9.69304	3.23671	19.483	0	0	0	0	0	6.50579
1	16.1945	1	2	3	2376.63	31.7706	52.8613	18.6856	8.40354	14.2015	3.97876	3.78785	1.59379	4	4	0	0	9	3	0	22.4051	45.2532	10.6614	28.6361	0.140823	24.407	0	19.0962	38.57	9.08687	0	0.120025
2	16.8685	1	2	4	2127.56	48.1774	33.3916	20.5164	16.0445	19.7223	5.13423	4.698	2.20816	5	5	0	0	5	2	0	22.4051	99.8117	0	10.1329	0.697785	9.64749	0	21.3317	95.0302	0	5.9054	0.664357
2	17.2027	4	1	4	1631.56	35.8463	44.5484	22.3889	13.6662	15.816	2.98723	2.05381	1.2588	2	2	0	0	7	2	0	6.97257	41.3861	0	5.26899	0	6.54162	0	8.65668	51.3822	0	0	0
2	17.3151	4	1	4	2163.8	41.1297	41.683	19.793	14.2153	18.2591	4.8831	5.10813	2.36073	5	5	0	0	8	3	0	11.1735	26.6203	104.494	5.53323	4.17932	5.17994	0	10.4601	24.9206	97.8218	0.866532	3.91248
1	16.4164	4	1	4	1988.95	43.586	34.5141	24.1338	20.514	15.6471	4.56871	3.09186	1.57262	4	3	1	0	3	1	17.3418	14.7033	44.943	0	14.4794	0.422468	14.7465	17.6617	14.9745	45.7721	0	7.88813	0.430261
2	17.8795	4	1	4	1091.46	31.4527	49.9713	21.8166	7.98766	14.6241	5.18563	1.75636	1.40762	3	1	1	0	7	2	6.96203	9.03428	21.9025	0	5.26899	5.20394	9.7787	12.9208	16.7667	40.6489	0	0	9.65798
1	17.5699	4	1	4	1896.4	44.8467	45.5099	12.4877	16.2703	18.863	5.33992	1.54876	0.816683	1	1	0	0	5	2	6.93671	6.94093	5.78481	0	21.0601	4.56013	22.4954	7.40946	7.41397	6.17906	0	21.5659	4.87091
2	17.6712	4	1	2	1559.91	31.2564	33.2918	37.6305	7.61091	14.604	6.87459	4.47776	2.88667	5	5	0	0	8	3	6.96203	0	41.2869	62.8894	8.33544	4.45886	10.8241	9.0406	0	53.6135	81.6656	10.8241	5.7901
2	16.9397	4	1	4	1931.54	49.5209	38.7313	14.2266	22.1356	20.9654	5.07298	3.67963	1.90503	4	4	0	0	9	3	0	11.8302	13.0717	19.1456	16.5316	2.22785	17.337	0	12.4065	13.7086	20.0783	9.1597	2.33639
2	16.1425	4	1	4	1640.27	54.9962	22.2444	23.9522	20.0628	22.9304	5.52789	1.3601	0.829191	1	1	0	0	8	3	0	0	0	0	27.6203	0	34.1095	0	0	0	0	27.3564	0
1	16.2849	4	1	2	2162.65	35.8149	47.5052	19.7052	12.5244	14.2538	4.43498	2.32263	1.07397	2	2	0	0	7	2	6.96203	18.2389	13.8228	0	8.82911	0.563291	8.26976	6.52096	17.0834	12.9471	0	1.15599	0.527605
2	16.4164	3	4	2	2192.88	48.1585	34.2576	19.7242	16.3913	21.8202	5.52037	4.59782	2.0967	5	5	0	0	5	2	0	21.0047	70.481	0	4.43038	2.50949	4.0925	0	19.4028	65.1058	0	4.0925	2.31811
2	14.7644	3	4	4	1793.94	43.5474	46.2256	13.1144	12.4509	21.0679	4.44121	1.89217	1.05475	2	1	0	0	9	3	6.96203	25.5338	4.96203	0	0	3.35443	0	7.86121	28.8316	5.6029	0	0	3.78767
1	14.3945	3	4	3	2012.17	16.2897	70.1249	18.0944	6.87136	5.02957	2.07246	3.40289	1.69116	4	4	0	0	6	2	25.5086	34.9499	23.5316	0	0	2.79114	0	25.6795	35.184	23.6892	0	0	2.80983
2	17.0767	3	4	5	1536.8	26.7898	57.8369	18.9875	14.3201	10.9787	2.87927	2.60164	1.69289	4	3	0	0	8	3	17.3418	22.4051	31.5443	0	13.8987	0	18.3197	22.858	29.5318	41.5781	0	0	0
2	15.0411	3	4	1	2108.85	40.1665	46.7391	16.0444	13.8278	19.2536	4.81537	2.252	1.06788	2	2	0	0	6	2	0	24.2975	22.0253	0	3.43671	2.79114	3.3011	0	23.3388	21.1562	0	3.3011	2.68101
1	16.3151	3	4	5	2527.42	41.0487	43.1215	18.5239	11.5611	20.6474	4.65657	4.7804	1.89141	4	5	0	0	8	3	0	56.0127	67.1013	0	8.39241	0	6.72622	0	44.8922	53.7793	0	3.34789	0
1	17.8904	3	4	4	2876.16	59.9306	25.9872	15.7678	18.0428	29.5689	5.57878	4.71538	1.63947	4	5	0	0	10	3	17.3418	19.6044	34.1044	0	33.9225	0.281646	23.8911	12.2136	13.8071	24.0193	0	19.8972	0.198359
2	17.2767	3	4	4	1707.59	41.5299	40.779	20.2391	10.3592	21.7999	3.57848	3.2142	1.88231	4	3	0	0	4	2	0	33.6076	59.8418	0	4.93671	0	5.85622	0	39.8674	70.9879	0	5.85622	0
2	16.411	3	4	5	2075.13	37.3379	51.3978	14.4929	8.86834	18.8267	4.3418	2.66005	1.17585	2	3	0	0	5	2	6.96203	2.80063	6.41772	26.6535	6.16456	7.29114	6.01754	6.79599	2.73384	6.26467	26.0178	0.364512	7.11726
1	16.0877	1	4	3	1745.51	39.2807	42.3146	21.0838	12.3721	15.5854	6.78009	3.84995	2.19738	5	4	1	0	5	2	0	14.0032	22.9557	6.43919	2.87342	0	3.33456	0	16.2505	26.6398	7.47259	3.33456	0
1	16.0438	3	4	1	2599.27	32.9171	50.5564	19.6855	9.09784	13.8218	5.734	3.1235	1.19614	2	3	0	0	7	2	6.96203	40.644	14.769	7.33634	8.73101	0	6.80417	5.42558	31.6743	11.5096	5.71728	6.80417	0
1	14.611	3	4	4	2564.33	28.9153	56.8316	17.8124	12.5014	9.3327	3.91358	9.16865	3.57545	5	5	0	0	9	3	51.1479	14.9494	24.8418	143.085	13.038	0	10.2991	40.4032	11.8089	19.6232	113.027	1.29988	0
2	14.9041	3	4	2	1254.98	28.1323	48.1931	26.6849	11.4746	11.0427	3.63463	2.01132	1.60268	4	2	1	0	4	2	0	25.2057	28.4177	0	0	1.33924	0	0	40.6842	45.8687	0	0	2.16165
1	17.3562	3	4	1	2379.32	24.8176	59.336	19.6611	9.6583	10.0228	2.19315	4.51941	1.89946	4	5	0	0	3	1	15.1036	44.8101	68.9905	0	0	0	0	12.8585	38.1493	58.7354	0	0	0
1	15.2247	3	4	2	3107.47	33.7623	53.5416	16.1072	13.3993	13.4579	2.94363	4.03263	1.22692	2	4	0	0	5	2	13.8987	44.8101	40.1203	0	0	8.37342	0	9.06005	29.21	26.1529	0	0	5.45831
1	15.0904	3	4	2	2000.86	23.945	59.9133	19.9245	5.79268	11.5226	3.41949	2.14827	1.07368	2	2	0	0	5	2	15.1036	8.43671	3.96361	8.55538	6.46519	0	6.54527	15.2906	8.54121	4.0127	8.66135	1.21102	0
1	15.1342	3	4	2	1501.1	33.795	52.7624	16.7737	14.9303	12.9477	2.33231	2.7397	1.82513	4	3	1	0	7	2	0	21.0047	36.5823	0	5.79114	2.06392	7.81478	0	28.3446	49.3655	0	0	2.78514
2	14.726	1	5	3	1262.86	27.9103	50.3393	24.8839	11.1307	6.97288	4.33743	4.65611	3.68695	5	5	0	0	11	3	6.96203	21.0047	8.55696	95.6329	1.77215	1.39557	2.84255	11.1671	33.6918	13.7254	153.396	0	2.23851
2	14.0986	1	5	4	1657.05	48.4919	33.7038	19.6802	7.76908	29.0845	5.34593	5.1323	3.09725	5	5	0	0	9	3	0	4.33544	31.519	91.6456	22.5316	0	27.5435	0	5.2998	38.5299	112.031	2.71566	0
2	14.1973	1	5	4	1585.53	41.217	51.9002	10.2372	13.0824	17.967	4.82785	0.67205	0.423863	1	1	0	0	10	3	6.96203	7.00158	0	0	0	0	0	8.89452	8.94506	0	0	0	0
2	14.8986	1	5	3	2557.87	57.5316	30.2602	14.0979	17.0094	26.8426	9.53436	5.33167	2.08442	5	5	0	0	7	2	0	19.6044	9.69937	64.9642	29.7468	0.556962	23.5573	0	15.5252	7.68117	51.4468	9.12217	0.441072
1	16.0959	1	5	3	2599.93	33.5951	53.3182	16.4177	11.3428	13.8937	3.88757	3.36793	1.29539	3	4	0	0	8	3	13.8734	45.5538	27.4051	0	17.5214	1.39557	13.6511	10.809	35.4916	21.3517	0	5.52961	1.08731
1	16.3781	1	5	4	2685.12	39.1735	44.7535	18.9177	11.0278	19.6224	5.44407	3.9673	1.47751	3	4	0	0	2	1	0	38.2911	63.2785	0	2.46835	2.79114	1.86211	0	28.8866	47.7369	0	1.86211	2.10562
1	17.0027	1	5	3	2019.58	34.533	50.659	18.1004	13.0228	14.8733	3.15321	3.9881	1.97472	5	4	1	0	7	2	27.7975	28.0063	43.6266	0	0.658228	0.281646	0.660202	27.8809	28.0903	43.7575	0	0.660202	0.28249
1	15.9644	1	5	4	3114.83	51.9976	32.354	17.6697	17.2988	21.0859	9.9375	4.88399	1.58416	4	5	0	0	4	2	0	19.6044	23.7342	31.1227	17.4684	0	11.36	0	12.7492	15.4348	20.2398	11.36	0
2	14.6055	1	5	4	1232.05	57.1909	26.4873	17.9763	16.552	27.5958	6.24847	1.62802	1.32139	3	1	1	0	9	3	0	5.60127	15.1424	0	0	5.00738	0	0	9.20918	24.896	0	0	8.23276
1	16.411	1	5	5	2440.67	24.9902	68.1896	10.7091	9.18722	10.3006	3.11934	2.35077	0.963165	1	2	1	0	11	3	6.96203	25.942	11.6772	0	14.9652	4.17722	12.4204	5.77816	21.5306	9.69154	0	0	3.46689
1	17.8904	1	5	4	2217.08	48.3481	35.9482	18.0078	10.9999	17.8642	16.1581	3.83653	1.73044	4	4	0	0	8	3	14.0967	14.0032	33.7025	25.7567	11.2025	1.39557	10.2352	12.8794	12.794	30.7924	23.5327	7.05478	1.27506
1	16.7096	1	5	4	1443.15	35.3135	39.6903	27.4758	12.0211	10.7379	9.75709	2.38773	1.65452	4	2	1	0	7	2	6.96203	14.0032	10.3671	25.7567	9.36709	0.281646	13.1479	9.77205	19.6551	14.5515	36.1527	4.61952	0.395324
1	16.0795	1	5	4	1455.08	37.8495	43.4586	21.407	14.6506	9.3553	12.3372	2.7973	1.92244	4	3	1	0	10	3	27.7722	16.8038	27.4304	0	17.4367	1.39557	24.274	38.6622	23.3929	38.1864	0	8.67872	1.9428
2	16.1479	1	5	5	1405.61	29.7798	56.8496	16.9208	6.28556	13.4923	4.96561	1.4554	1.03542	1	1	0	0	7	2	0	12.3776	12.7468	0	0	4.18671	0	0	17.8375	18.3696	0	0	6.0335
1	16.7425	1	5	1	2502.03	26.1918	62.4645	15.3067	5.7092	11.9735	2.87398	3.52735	1.4098	3	4	1	0	4	2	0	53.9557	39.1962	0	6.71203	3.47955	5.43405	0	43.6825	31.7332	0	0.432982	2.81704
1	14.4521	1	5	4	2246.49	35.0177	50.6133	17.5317	13.9925	13.7304	4.01111	3.2864	1.46291	3	4	0	0	7	2	0	19.462	30.2025	0	2.79589	2.36867	2.52103	0	17.5488	27.2334	0	2.52103	2.13581
1	14.5452	1	5	4	3273.11	43.7538	46.8004	12.4902	13.7704	18.685	5.63643	2.33432	0.713182	1	2	0	0	7	2	0	17.0237	31.6962	0	2.46835	1.67215	1.5276	0	10.5355	19.616	0	1.5276	1.03485
1	14.7397	4	5	4	2106.84	39.5598	50.9398	12.1816	17.3633	14.4505	3.87154	2.06257	0.978992	1	2	0	0	7	2	13.8734	34.2777	7.44304	0	0	12.8165	0	13.3388	32.9567	7.15619	0	0	12.3225
1	16.9041	1	5	4	2534.95	32.6947	56.1872	14.7711	12.7405	12.5947	3.18945	3.44033	1.34864	3	4	0	0	7	2	0	51.8465	11.2342	0	10.1044	1.3443	8.0743	0	41.4298	8.97707	0	8.0743	1.07421
1	17.8219	4	5	3	2213.26	37.3171	41.8139	18.3438	14.0292	13.1472	6.47893	2.82888	1.27815	2	3	1	0	9	3	35.7975	24.288	23.7342	0	1.38449	2.00506	1.26713	32.763	22.2291	21.7223	0	0.427204	1.8351
2	17.3616	1	5	3	1296.36	29.492	56.9833	17.1443	7.57047	12.9258	2.83401	0.927963	0.71582	1	1	0	0	7	2	0	6.26371	7.15823	0	0.941456	3.23671	1.47108	0	9.7874	11.1851	0	1.47108	5.05754
2	15.9644	4	5	5	680.254	39.6998	44.7612	18.5625	13.072	13.9589	8.62374	1.5185	2.23225	5	1	0	0	5	2	0	0	11.8038	0	22.0538	0	65.6712	0	0	35.149	0	36.1856	0
2	17.9014	4	5	4	1837.58	33.3143	44.8544	23.9192	9.72214	17.1256	3.04611	5.4116	2.94496	5	5	0	0	9	3	6.96203	22.2801	23.7342	68.7342	18.3861	0.506962	20.2678	7.67454	24.5603	26.1632	75.7686	13.3956	0.558846
2	16.2301	4	5	4	1075.39	19.6321	62.412	21.3621	7.23092	5.69144	4.81453	1.56	1.45063	3	1	1	0	6	2	0	15.5894	15.5696	0	5.16456	0.837342	9.72809	0	29.3646	29.3273	0	0	1.57724
2	16.537	4	5	4	2184.08	24.6829	58.2158	20.773	11.6047	8.11952	2.13752	2.43885	1.11665	2	2	0	0	9	3	0	9.06435	23.4889	0	0	23.1158	0	0	8.40681	21.785	0	0	21.439
2	16.2466	4	5	4	2365.78	30.964	51.2607	20.5309	11.6494	11.6843	3.46395	2.49911	1.05636	2	2	0	0	7	2	0	36.3782	11.519	0	0	2.67342	0	0	31.1479	9.86284	0	0	2.28905
1	16.1315	4	5	3	2724.65	44.7246	26.4115	30.514	10.9551	19.116	8.81492	3.6841	1.37064	3	4	0	0	6	2	0	5.60127	40.3165	14.0746	27.0696	10.9283	20.1249	0	4.16427	29.9733	10.4638	16.243	8.12464
2	17.7589	4	5	5	1817.21	41.9991	44.8651	15.9383	18.0563	16.741	3.81298	3.08169	1.69584	4	3	0	0	10	3	13.9241	28.0063	27.6329	0	14.538	2.24241	16.2054	15.5211	31.2186	30.8023	0	4.93853	2.4996
2	14.2	4	5	4	1495.04	36.1894	49.0267	17.8217	10.6445	17.1476	4.17523	3.79181	2.53626	5	4	0	0	5	2	6.96203	22.6464	0	68.7342	9.0981	0.837342	12.3271	9.43291	30.6837	0	93.1285	12.3271	1.13452
1	14.6603	4	5	4	1337.25	31.9501	59.8643	11.9259	14.1807	11.4542	2.44778	1.23471	0.923321	1	1	1	0	5	2	6.96203	16.8386	0	0	0	0	0	10.5459	25.5068	0	0	0	0
1	14.9151	4	5	3	1483.91	18.7195	62.1767	23.0756	5.78534	6.62611	3.74293	3.21405	2.1999	5	3	1	0	7	2	0	34.0807	42.2025	0	22.6076	0	30.861	0	46.5226	57.6095	0	30.861	0
1	17.0082	4	5	4	2242.82	34.7018	59.0808	9.94462	13.2376	10.1161	5.11402	3.34775	1.49265	3	4	1	0	6	2	0	16.8386	24.8101	0	14.8734	0	13.4332	0	15.2081	22.4077	0	2.97245	0
1	14.6932	4	5	5	5172.82	38.3791	48.8396	15.898	18.1483	14.1602	3.39202	6.44856	1.24662	2	5	0	0	11	3	0	69.5617	38.3924	0	22.5886	0	8.84554	0	27.2399	15.0342	0	5.67066	0
2	15.2849	1	5	3	2447.3	43.905	42.2571	15.578	21.1468	13.8666	3.26218	3.68917	1.50744	3	4	0	0	6	2	13.8734	16.0285	12.4051	71.8228	0	6.75105	0	11.4831	13.2668	10.2677	59.4479	0	5.58787
1	17.8192	4	5	4	1781	43.0817	42.1681	17.4152	15.5468	17.1598	4.87411	1.91608	1.07584	2	1	1	0	8	3	0	9.83703	30.038	0	0	0.837342	0	0	11.1882	34.164	0	0	0.95236
1	16.2822	4	4	5	2564.95	37.3695	39.2175	25.8801	18.5074	14.4807	4.4752	8.80738	3.42812	5	5	0	0	7	2	8.67089	22.4051	36.3924	150.894	10.3196	2.79114	8.14979	6.84772	17.6941	28.7405	119.167	8.14979	2.20427
1	15.9644	4	4	5	918.23	26.3915	56.1839	21.0198	11.4269	8.60849	4.63743	3.4562	3.76398	5	4	1	0	9	3	0	4.11392	4.11076	78.3703	14.2896	0.697785	31.5232	0	9.07543	9.06845	172.887	25.7638	1.53933
1	15.5726	4	4	4	888.586	39.7423	43.8239	19.1733	11.7564	16.5726	5.24903	2.62442	2.95348	5	3	1	0	8	3	0	4.11392	7.04024	52.2468	14.2896	0	32.5748	0	9.37819	16.0491	119.103	26.6232	0
1	16.0438	4	4	5	1396.37	27.1729	55.0742	21.1935	9.58436	10.4131	3.96648	4.58585	3.28413	5	5	1	0	7	2	0	19.4525	14.807	78.3703	22.6123	0	32.8026	0	28.2188	21.4797	113.688	20.6144	0
1	15.6411	4	4	4	3165.61	40.6214	49.4622	13.0337	13.1472	16.0408	7.59082	6.41567	2.03805	5	5	0	0	7	2	0	33.552	25.5032	78.3703	33.9541	3.79562	21.7269	0	21.4695	16.3192	50.1482	20.0563	2.42877
1	15.9014	4	4	4	1125.23	33.0208	51.3139	18.9987	12.6681	12.8135	3.92166	3.11845	2.7714	5	3	1	0	6	2	0	4.11392	4.11076	52.2468	14.2896	4.4557	25.7242	0	7.40592	7.40023	94.0552	21.0243	8.02119
1	14.1233	4	4	4	1233.87	44.3184	43.823	14.7718	11.2822	23.186	5.27961	2.6953	2.18443	5	3	1	0	8	3	0	6.66456	0	52.2468	5.82278	4.17722	9.55925	0	10.9412	0	85.7735	9.55925	6.85772
1	20.5726	2	3	4	4082.11	33.5992	42.1334	22.2506	14.4544	10.7558	5.26597	7.20679	1.65767	4	5	0	0	7	2	26.5104	35.4858	61.2025	53.0105	0	0.563291	0	13.1551	17.6089	30.3702	26.3051	0	0.279519
1	19.8027	2	3	4	4835.53	44.0728	43.1652	15.4773	14.8911	18.967	5.75085	6.50988	1.29704	3	5	0	0	7	2	27.7722	34.8629	71.3797	39.2405	4.17722	17.8924	1.74987	11.634	14.6043	29.9015	16.4381	1.74987	7.49526
1	19.5808	2	3	3	1881.86	35.4846	41.481	25.6261	8.29413	16.3044	4.27815	3.03858	1.61466	4	3	0	0	7	2	0	14.038	63.1646	0	3.08861	0	3.32458	0	15.1105	67.9904	0	0	0
1	22.0548	3	3	3	1820.93	28.8894	44.942	28.9754	11.5176	10.3929	3.56889	2.95025	1.62019	4	3	1	0	7	2	24.3038	25.2152	32.3165	0	4.86076	4.04378	5.40722	27.0361	28.05	35.9496	0	0	4.49839
1	18.8466	2	3	4	3371.13	34.5246	44.7669	23.5054	11.6379	13.307	5.5839	5.73761	1.70198	4	5	0	0	9	3	20.1381	28.9525	90.6804	6.43919	0	2.22785	0	12.1005	17.3969	54.4879	3.86917	0	1.33867
1	24.3863	1	3	3	2491.44	34.3425	52.5627	16.3884	14.5296	12.5914	2.63157	3.13961	1.26016	2	3	0	0	6	2	32.3544	16.49	0	44.4367	5.97389	0.281646	4.85702	26.3055	13.407	0	36.1289	2.00109	0.22899
1	21.474	2	3	3	2436.97	47.8412	46.6006	8.60941	11.0478	17.8439	11.8095	1.50632	0.613682	1	1	0	0	5	2	0	7.00158	0	0	7.5	9.24086	6.2341	0	5.81981	0	0	1.18369	7.68113
1	22.0822	3	3	2	1754.27	34.5976	42.0425	26.0847	14.8306	11.5352	5.84198	3.38005	1.92676	4	4	1	0	7	2	20.8101	11.5306	31.519	16.7722	0	1.94883	0	24.0293	13.3143	36.3947	19.3667	0	2.25029
1	20.3479	1	3	4	2467.99	38.6635	34.1619	29.3086	11.7379	17.6303	4.9199	3.72534	1.42032	3	4	0	0	7	2	20.8354	15.4035	55.5538	0	6.01266	11.4198	4.93498	17.101	12.6426	45.5966	0	2.02594	9.37299
1	20.5288	3	3	4	3047.45	54.3079	38.039	10.0294	11.7718	8.86281	25.4145	1.13652	0.372942	1	1	0	0	3	1	0	25.6883	0	0	0	0	0	0	17.075	0	0	0	0
1	20.5315	2	3	1	3322.57	48.938	42.5885	11.3118	15.3968	15.7911	13.4467	4.52069	1.3606	3	5	0	0	3	1	0	49.0111	19.3987	0	9.49367	2.97468	5.78792	0	29.8802	11.8267	0	5.78792	1.81355
1	24.2575	2	3	5	1717.56	42.999	41.4425	18.5612	8.30945	21.6009	4.42917	4.555	2.65202	5	5	0	0	3	1	0	27.0791	63.3861	0	8.44937	0.563291	9.96495	0	31.9364	74.7558	0	9.96495	0.66433
1	22.8877	2	3	3	1879.92	32.8043	50.5804	19.776	9.427	14.2644	5.31961	2.26668	1.20574	2	2	1	0	10	3	0	18.1867	37.4684	0	5.50633	6.56646	5.93316	0	19.5965	40.3728	0	1.77313	7.07547
1	22.3041	2	3	4	2655.55	36.4351	53.3242	13.5857	14.282	12.8235	4.47253	3.93446	1.47888	3	4	0	0	11	3	6.96203	22.231	8.55696	31.8829	14.4272	6.44304	11.005	5.31059	16.9577	6.5272	24.3201	4.58401	4.91471
1	23.0384	2	3	4	2790.37	35.6833	51.2143	16.3127	11.8661	14.5502	6.26852	3.61278	1.29473	3	4	0	0	8	3	13.8987	23.6535	6.75949	19.3176	7.06646	15.9051	5.12983	10.0897	17.171	4.90699	14.0234	1.13256	11.5461
1	18.3205	2	3	5	3721.01	44.7718	36.6185	20.7107	20.8108	16.8424	4.22569	6.0549	1.62722	4	5	0	0	11	3	87.4684	33.2089	70.538	0	7.72152	7.51582	4.20343	47.6159	18.0782	38.3994	0	0	4.09146
1	19.5123	2	3	4	1578.19	38.8653	46.8524	17.3672	12.0966	16.5083	5.775	2.98547	1.89171	4	3	1	0	5	2	13.9241	4.85759	4.27848	21.1392	9.04747	1.26741	11.6126	17.8718	6.23484	5.49153	27.1327	2.51424	1.62674
1	20.9068	2	3	4	3802.69	41.2091	39.1079	22.1383	14.8198	16.8591	4.10014	6.53761	1.71921	4	5	0	0	9	3	0	10.5459	151.203	0	0	9.38947	0	0	5.61765	80.5435	0	0	5.00164
1	21.5233	2	3	4	1665.16	39.5723	42.1648	21.0312	11.9953	16.1492	6.08783	4.85123	2.91337	5	5	1	0	6	2	0	16.1084	22.4684	78.3703	3.37975	0.563291	4.11141	0	19.5956	27.3324	95.3363	4.11141	0.685236
1	19.8767	3	3	3	2061.55	29.9439	52.1393	21.6254	12.675	10.6818	3.09218	4.64595	2.04019	5	5	0	0	8	3	13.9241	22.0941	28.8608	0	3.79747	0.844937	3.73132	13.6815	21.7093	28.358	0	0	0.830218
1	22.2767	3	3	3	2563.4	50.9	25.1441	25.3177	23.9641	18.5986	5.04758	2.49445	0.973102	1	2	0	0	7	2	6.96203	8.4019	35.0949	0	6.07595	5.01688	4.80132	5.50152	6.63933	27.7326	0	0	3.96443
1	20.2301	3	3	3	2669.78	40.6168	38.4726	23.3134	13.2775	15.8376	4.78	3.00818	1.12675	2	3	0	0	7	2	20.8101	7.81171	11.519	39.2405	9.0981	1.11392	6.90299	15.7892	5.92697	8.73979	29.7729	6.90299	0.845166
1	20.4959	3	3	3	2137.84	46.6331	39.058	16.7494	15.4113	20.5456	4.80384	2.08338	0.974525	1	2	0	0	6	2	6.96203	6.62975	23.8427	0	3.81013	9.1962	3.61016	6.59664	6.2818	22.5913	0	0.683652	8.71356
2	20.5123	2	3	3	1316.72	34.793	34.9289	32.6362	9.80566	13.6649	3.83672	5.87987	4.46553	5	5	1	0	8	3	0	5.60127	31.6456	104.494	9.74684	4.45886	14.9945	0	8.61696	48.6834	160.752	6.81567	6.85949
2	22.6164	2	3	3	3250.42	26.6955	51.2392	25.2659	10.5684	8.16148	3.26583	5.74043	1.69838	4	5	0	0	10	3	24.3038	41.2463	39.4146	35.3165	19.019	4.46835	11.8525	15.146	25.7044	24.5629	22.009	7.96741	2.78465
2	21.3178	2	3	4	5093.49	25.111	59.2111	19.385	5.44552	10.6696	4.01011	8.96942	1.76096	4	5	0	1	10	3	6.96203	168.038	64.1076	5.36599	7.40506	0.563291	2.94494	2.76874	66.8274	25.4951	2.13401	2.94494	0.224017
2	19.8137	2	3	4	1351.29	34.6182	46.4856	21.8671	10.5723	13.3026	5.29116	1.5965	1.01866	1	1	0	0	7	2	6.96203	14.0032	19.7785	0	0.933544	4.21519	1.39942	10.4364	20.9913	29.6488	0	1.39942	6.31874
2	23.6822	2	3	2	1493.74	35.5637	56.6543	11.2836	15.1831	12.3031	5.1495	4.3816	2.93331	5	5	0	0	7	2	0	4.11392	17.1139	0	8.31962	0	11.2821	0	5.57885	23.208	0	5.1025	0
2	19.4603	2	3	4	2188.88	20.5376	71.5544	12.4486	6.44077	6.63172	5.01241	3.52502	1.50991	3	4	0	0	11	3	6.96203	29.5997	13.5348	0	8.85443	1.12658	8.19409	6.44281	27.3922	12.5254	0	0.761423	1.04256
2	22.6247	2	3	4	3274.34	24.3075	38.1168	21.9907	10.5423	9.39405	2.41616	9.14241	2.79214	5	5	0	0	5	2	0	21.0047	100.759	120.854	2.12975	5.92405	1.31755	0	12.9944	62.334	74.7655	1.31755	3.66486
2	20.6247	2	3	3	1876.87	37.1965	52.3394	13.9809	13.4506	13.6812	8.7141	2.90729	1.54901	3	3	0	0	5	2	0	4.11392	37.2627	10.732	2.46835	4.74051	2.66401	0	4.44001	40.2162	11.5826	2.66401	5.11626
2	21.1315	2	3	3	2786	46.7419	39.3014	11.8987	14.0527	19.3988	8.91359	2.69631	0.967806	1	3	0	0	4	2	15.1036	0	0	33.3418	5.36392	0	3.89999	10.9815	0	0	24.2421	3.89999	0
2	19.3836	2	3	4	2032.04	36.9529	47.1556	18.9365	12.0864	14.8447	3.61283	2.97059	1.46187	3	3	0	0	11	3	13.9241	4.11392	34.2405	0	1.28956	0.844937	1.28549	13.8802	4.10096	34.1326	0	1.28549	0.842274
2	20.2685	2	3	4	3357.76	32.875	56.8688	13.0058	9.1291	14.0869	4.48827	5.89072	1.75436	4	5	0	0	6	2	18.038	32.8629	42.4241	0	12.8449	4.16795	7.74899	10.8818	19.8252	25.5932	0	4.9999	2.51441
2	20.3315	2	3	2	2280.1	47.3831	33.1514	21.5957	11.5775	22.6603	6.03771	5.13624	2.25264	5	5	0	0	7	2	0	10.6487	31.0253	89.0316	5.17405	5.58228	4.59664	0	9.46036	27.5629	79.0959	0.414681	4.95931
2	20.1507	2	3	3	1952.56	30.5544	44.8057	27.3348	9.08609	12.619	4.81292	8.24298	4.22162	5	5	0	0	10	3	12.5863	18.2041	31.519	171.696	0	9.25316	0	13.0574	18.8854	32.6986	178.122	0	9.59948
2	21.7068	2	3	4	2070.92	44.3868	41.5343	16.6958	11.9459	19.7561	6.37944	2.36781	1.14336	2	2	0	0	10	3	6.96203	16.7215	19.3354	0	14.5174	0	14.2	6.80981	16.3559	18.9127	0	9.74267	0
2	19.8849	2	3	3	1027.31	25.1071	49.3231	29.0152	7.30727	9.33364	4.34468	4.58335	4.46149	5	5	1	0	5	2	0	10.2753	8.63924	104.494	0.933544	0	1.84075	0	20.2607	17.0347	206.039	1.84075	0
2	24.9945	2	3	2	2751.5	23.5591	53.1253	15.5873	8.79796	9.90078	1.99338	4.3963	1.59778	4	5	0	0	6	2	0	8.43671	50.9177	52.1804	1.06962	0.844937	0.787448	0	6.21106	37.4853	38.4149	0.787448	0.622038
2	18.8877	2	3	4	5107	43.9687	45.8476	11.4323	18.0322	17.4634	5.14172	3.02494	0.592314	1	3	0	0	10	3	17.3418	13.1435	28.6994	0	0	3.50158	0	6.87845	5.21323	11.3833	0	0	1.38887
2	19.737	2	3	3	1849.09	22.8184	62.7388	18.5307	9.08676	7.29101	4.14185	3.1617	1.70987	4	3	0	0	8	3	6.96203	24.0443	13.7025	16.7722	6.07595	3.66139	6.65608	7.62676	26.3401	15.0109	18.3736	0	4.01098
2	20.8986	3	3	4	3921.76	39.8564	45.1143	7.75402	11.7221	8.26006	14.8082	5.69911	1.4532	3	5	0	1	9	3	0	18.3386	34.7785	0	8.44937	0	4.36421	0	9.47213	17.9635	0	4.36421	0
2	23.8	1	3	3	3341.02	34.1024	49.74	15.0879	13.6299	12.8942	2.60553	7.00192	2.02989	5	5	0	0	7	2	20.8354	49.9478	8.18987	19.1456	2.46835	0	1.49655	12.6324	30.283	4.96547	11.6078	1.49655	0
2	22.726	3	3	4	1501.41	23.3028	53.5261	26.7966	7.28414	8.57798	2.74815	7.6471	5.09327	5	5	1	0	9	3	12.6709	10.4937	4.27848	169.497	5.9731	2.61076	8.05864	17.095	14.1576	5.77234	228.678	0	3.52232
2	23.6055	2	3	3	1701.42	28.0824	64.1799	11.7297	14.8469	8.63934	1.59038	4.52888	2.66182	5	5	0	0	8	3	34.8101	6.67304	0	0	27.5949	3.33436	32.8534	41.4435	7.94464	0	0	21.0985	3.96975
2	19.9644	3	3	4	1562.85	27.0955	62.2051	14.8589	11.5289	10.5856	2.3746	1.80108	1.15243	2	1	0	0	6	2	0	12.6028	23.6614	0	0	0	0	0	16.3348	30.6679	0	0	0
2	24.4055	1	3	3	1322.66	28.3052	59.2504	16.1451	9.66472	6.74067	8.38293	1.33673	1.05485	2	1	1	0	3	1	11.4715	19.6234	0	0	6.56962	0	10.0613	17.5685	30.053	0	0	0	0
2	22.9315	1	3	4	1764.22	54.7534	32.768	14.6136	17.0636	19.6121	10.0979	1.99413	1.13032	2	2	0	0	7	2	0	16.0502	23.481	0	0	1.40823	0	0	18.4284	26.9604	0	0	1.61689
2	20.5836	1	3	3	1482.46	32.2862	40.1136	30.1065	10.1883	11.5652	6.93672	2.97221	2.00492	5	3	0	0	2	1	13.9241	27.2336	30.8734	8.58558	0	0.563291	0	19.0259	37.2122	42.1856	11.7314	0	0.769684
1	18.6219	1	3	5	2105.07	42.7948	44.636	15.3582	8.98667	13.5568	13.3722	5.59437	2.55306	5	5	0	0	7	2	6.96203	25.2152	0	125.392	4.35127	1.11392	4.18708	6.69933	24.2637	0	120.661	0	1.07189
2	22.0603	1	3	4	1170.71	31.5721	44.4786	26.7266	7.18832	14.9137	4.79804	1.3996	1.19551	2	1	1	0	8	3	0	14.0032	15.2753	0	3.29114	0.563291	5.69454	0	24.2292	26.4303	0	5.69454	0.974642
1	23.3342	1	3	4	1735.56	40.5519	44.4145	17.9861	11.6038	18.6368	4.79807	2.80647	1.61704	4	3	0	0	6	2	0	37.8085	10.0949	0	0	0.563291	0	0	44.1279	11.7822	0	0	0.657441
2	21.8301	1	3	2	1081.11	37.3399	41.7871	23.215	10.5797	16.9379	4.72317	1.21028	1.11948	2	1	1	0	4	2	0	10.5285	2.52373	19.3176	2.10918	0	3.9519	0	19.7269	4.72864	36.1947	3.9519	0
1	19.3644	1	3	1	2357.87	43.9305	44.9994	13.8973	7.69145	24.7726	5.82401	3.21213	1.3623	3	3	0	0	7	2	0	22.4051	31.519	0	21.4494	1.39557	18.4271	0	19.2481	27.0779	0	0.320802	1.19893
2	20.5699	1	3	3	1266.07	47.648	35.6864	18.9522	16.7872	21.0876	4.30035	2.17953	1.72149	4	2	1	0	10	3	0	11.2025	36.4177	0	5.3038	0.556962	8.48577	0	17.9234	58.2663	0	1.19489	0.891107
1	23.5699	1	3	3	1792.3	48.8387	38.0695	15.4897	13.1086	24.4328	4.91833	6.6175	3.69219	5	5	0	0	7	2	20.7342	21.0047	0	141.066	11.0063	0.556962	12.4393	23.4336	23.7394	0	159.432	12.4393	0.629474
1	19.9562	1	3	4	1956.14	54.0563	27.3718	20.3235	16.4955	25.5635	4.70298	4.19247	2.14324	5	4	0	0	8	3	24.3291	14.0032	77.5538	0	2.46835	1.4019	2.55606	25.1936	14.5007	80.3094	0	2.55606	1.45171
2	19.0685	1	3	4	1589.65	42.774	46.815	13.3356	17.3673	15.9471	4.413	1.42709	0.897737	1	1	0	0	6	2	0	21.0047	10.2278	0	0	0.556962	0	0	26.7656	13.033	0	0	0.709718
1	22.0521	1	3	1	1753.8	46.8189	33.2535	22.0253	14.6359	23.0652	5.87395	3.6509	2.06939	5	4	0	0	5	2	6.96203	33.6076	64.0411	0	8.14557	0.281646	9.40814	8.04115	38.8168	73.9676	0	9.40814	0.325301
1	22.4767	1	3	3	2095.52	44.8344	45.1145	12.9009	10.947	23.1908	4.90128	2.58692	1.2345	2	3	0	0	10	3	0	28.0063	18.1962	0	0	0.838608	0	0	27.0724	17.5894	0	0	0.810642
1	18.8493	1	3	4	2468.73	52.5806	37.0288	12.7044	21.5157	20.2948	8.59159	3.12297	1.26501	2	3	0	0	6	2	0	16.8133	34.5063	0	3.79747	1.11392	3.11589	0	13.7956	28.3131	0	0	0.913995
1	20.2137	1	3	2	3678.93	48.8695	22.8087	17.8299	9.93507	16.654	14.525	3.76755	1.02409	1	4	0	0	3	1	0	34.5491	68.0158	0	0	0.281646	0	0	19.0229	37.45	0	0	0.155076
1	19.2712	1	3	2	1969.18	43.493	45.7453	13.7011	8.17285	14.5423	13.9416	3.1269	1.36448	3	3	1	0	4	2	13.9241	16.8133	5.90823	0	1.59494	0	1.64067	14.3233	17.2954	6.07763	0	1.64067	0
1	22.6082	1	3	4	1733.56	44.253	45.5602	13.0329	8.85874	16.2389	12.4	1.23945	0.714975	1	1	0	0	2	1	0	13.0807	4.67089	0	5.40506	1.11392	6.31574	0	15.2846	5.45786	0	0	1.3016
2	22.3425	1	3	5	1190.01	10.4737	73.0662	13.2255	3.45551	3.22787	1.7357	1.84756	1.36769	3	1	0	0	7	2	6.96203	24.2785	10.8987	0	14.0344	0	23.8894	11.8508	41.3269	18.5518	0	23.8894	0
1	20.5973	1	3	3	1980.44	35.791	50.2895	17.0612	8.98902	9.98477	12.8311	2.95556	1.49237	3	3	0	0	7	2	10.3671	33.6218	33.8924	0	0	0.556962	0	10.6037	34.3892	34.6659	0	0	0.569673
2	20.126	1	3	3	2310.99	41.8423	48.0343	13.1396	13.8031	12.953	9.88743	1.86133	0.805427	1	1	0	0	4	2	0	20.2416	9.53165	0	2.84177	1.11392	2.49089	0	17.7423	8.35473	0	2.49089	0.976383
1	21.1288	1	3	4	2464.8	56.0843	26.965	18.6165	13.7674	26.754	6.22093	4.12591	1.67977	4	4	0	0	5	2	0	8.4019	39.557	4.29279	4.51899	0.281646	3.71382	0	6.9049	32.509	3.52793	3.71382	0.231464
2	20.0219	1	3	2	2215.11	47.1633	40.2686	15.1415	15.3377	15.0507	11.2699	2.72577	1.13121	2	3	0	0	10	3	6.96203	14.0032	13.7073	0	4.07753	0.556962	3.72875	6.36652	12.8054	12.5348	0	0.256108	0.509321
2	23.4055	3	3	3	1335.3	33.2133	44.5341	25.2611	10.2125	8.79721	9.5583	2.35275	1.58642	4	2	1	0	5	2	6.96203	8.4019	14.3987	0	9.68354	2.93709	14.6899	10.5614	12.7457	21.8428	0	14.6899	4.45556
2	24.4658	3	3	2	1776.47	48.8619	37.0438	16.5202	12.7837	24.3679	5.99085	3.65997	2.06025	5	4	0	0	5	2	6.96203	0	3.34177	78.3703	0.466772	0.422468	0.532242	7.93853	0	3.81049	89.3626	0.532242	0.481724
1	23.3507	3	3	3	2971.1	47.5203	41.695	13.4392	12.384	20.315	7.7332	4.05842	1.36596	3	4	0	0	7	2	0	17.0665	25.3165	0	0	0.556962	0	0	11.6356	17.2603	0	0	0.379727
2	19.8219	3	3	3	1545.13	68.7211	21.5878	11.0398	15.3426	36.3361	8.87595	1.28942	0.834501	1	1	0	0	4	2	0	22.4051	8.72943	0	0	0	0	0	29.3726	11.4441	0	0	0
2	19.9068	3	3	4	2929.46	50.7112	38.9138	12.5359	12.7017	25.0364	7.13018	2.60829	0.890364	1	3	0	0	6	2	0	35.2368	19.3725	0	2.61076	0.556962	1.80527	0	24.3653	13.3956	0	0	0.385124
2	18.1479	3	3	1	1400.45	33.0307	52.8362	17.5447	8.73798	14.569	4.59645	4.16052	2.81375	5	4	0	0	6	2	6.96203	13.3291	6.41772	78.3703	2.01899	0.140823	2.92031	10.07	19.2795	9.28274	113.357	2.92031	0.203689
2	19.1671	3	3	4	1668.24	41.6572	40.5666	20.4031	12.9576	13.3642	10.6329	2.128	1.2756	2	2	0	0	4	2	0	1.40506	28.9968	8.58558	8.81329	0	10.7014	0	1.70608	35.2091	10.425	10.7014	0
2	18.6493	1	3	1	1971.88	33.0583	57.3732	13.3227	9.96668	14.8243	4.51362	3.48522	1.76746	4	4	0	0	6	2	0	36.4082	36.7753	0	13.8449	0.422468	14.2224	0	37.4009	37.7779	0	4.55117	0.433986
2	19.8301	3	3	1	2015.67	49.4511	41.6086	11.5583	8.75659	27.1896	5.58425	2.14547	0.846109	1	2	0	0	7	2	13.9241	26.6108	0	0	0.373418	0	0.375266	13.993	26.7425	0	0	0.375266	0
2	20.9178	3	3	3	1943.94	48.2762	35.4557	18.5628	10.0477	25.7816	6.07303	2.53833	1.30577	3	2	0	0	4	2	6.96203	15.4082	21.6456	0	0	6.82911	0	7.25464	16.0558	22.5553	0	0	7.11614
2	20.8712	1	3	4	2672.93	47.9	37.8288	16.7501	13.9845	21.9772	5.55994	3.28953	1.23069	2	4	0	0	9	3	6.96203	23.1139	26.9051	0	3.51266	0.563291	2.66202	5.27607	17.5166	20.3896	0	0	0.426882
2	21.5836	3	3	4	1436.42	22.8293	66.3514	14.9658	8.12665	8.09576	3.00986	1.77326	1.08135	2	1	1	0	9	3	20.8354	26.2864	0	0	8.68671	1.11392	12.25	29.3822	37.0691	0	0	0	1.57086
2	21.6247	3	3	4	2441.79	44.0789	41.1707	17.3142	10.9997	13.9239	12.6863	3.44541	1.32092	3	4	0	0	7	2	6.96203	34.2447	31.519	15.8544	0	0.563291	0	5.7755	28.4084	26.1473	13.1524	0	0.46729
2	21.474	3	3	4	2284.1	39.9243	44.0979	18.7393	7.16741	15.6507	9.91395	3.25686	1.32957	3	4	0	0	5	2	6.96203	30.9757	45.4684	0	2.74146	0	2.43124	6.17423	27.4706	40.3233	0	0.115907	0
1	23.4219	3	3	3	1979.52	38.5792	39.4237	24.4605	7.20757	20.0496	4.61802	3.80084	1.92008	4	4	0	0	7	2	0	36.413	65.7595	0	2.39241	0	2.44814	0	37.2613	67.2916	0	2.44814	0
1	21.8438	3	3	4	3018.7	45.3423	44.7368	12.7341	14.8886	16.0272	8.17846	3.79863	1.25837	2	4	0	0	2	1	6.96203	43.65	26.6709	0	6.92405	12.0754	4.64625	4.67174	29.2905	17.897	0	0.569102	8.10297
1	22.2055	3	3	5	2812.02	44.9524	45.7265	12.1783	8.61811	21.6587	9.02641	2.61761	0.930865	1	3	0	0	5	2	0	43.4146	6.41772	0	12.3101	0	8.86761	0	31.2737	4.62301	0	4.4908	0
1	22.0849	1	3	4	3573.61	41.5651	47.3602	11.017	9.52142	21.3564	5.06007	4.24849	1.12729	2	5	0	0	5	2	6.96203	54.6123	28.0111	0	0.84019	1.11392	0.476247	3.9463	30.9561	15.8776	0	0.476247	0.631408
1	19.5233	3	3	4	3553.87	46.0923	43.8151	12.8395	9.6919	24.0404	6.05814	3.00294	0.783073	1	3	0	0	6	2	6.96203	43.4098	13.4394	0	0.373418	3.07595	0.212841	3.96823	24.7428	7.66023	0	0.212841	1.75324
1	20.7233	3	3	4	2374.05	46.3176	33.3767	22.3905	11.402	16.1845	10.2747	3.50138	1.47485	3	4	0	0	9	3	0	35.0079	55.1519	0	0	0.838608	0	0	29.8702	47.0579	0	0	0.715535
1	22.7589	3	3	4	4291.11	53.7612	29.5848	18.5021	16.127	24.7432	5.06878	4.19162	0.925547	1	4	0	0	8	3	6.96203	28.0063	67.8852	0	0	0.838608	0	3.28646	13.2205	32.0456	0	0	0.395869
2	22.8247	3	3	3	2214.79	31.8191	52.3475	19.313	13.3101	12.3338	2.98431	6.41323	2.79631	5	5	0	0	8	3	6.96203	26.6108	25.2152	78.3703	8.53481	0.704114	7.80592	6.36745	24.3381	23.0618	71.6773	0	0.643981
2	22.2411	3	3	1	2099.22	40.8278	48.6266	13.5841	8.09392	20.7014	4.66938	2.59971	1.13362	2	3	0	0	9	3	6.96203	33.5612	4.88246	12.6835	5.31646	0	5.13011	6.718	32.3848	4.71132	12.239	5.13011	0
1	23.7397	1	3	3	3038.77	40.4065	44.9903	17.4655	9.42683	21.2081	4.31466	7.48273	2.31763	5	5	0	0	8	3	13.9241	42.0095	42.0253	78.3703	13.6709	0.281646	9.11299	9.28175	28.0035	28.014	52.2415	0	0.187745
1	18.474	3	3	4	2532.33	32.7877	51.9861	18.5174	11.861	13.2294	3.22957	5.51482	2.17776	5	5	0	0	7	2	0	51.4921	52.0868	0	3.20886	1.12025	2.5668	0	41.1891	41.6648	0	2.5668	0.896103
1	22.0137	3	3	5	2633.23	26.9057	61.9098	15.0665	6.90287	10.8507	4.72364	3.29169	1.25006	2	4	0	0	4	2	0	74.2263	0	8.58558	3.03165	0	2.33212	0	57.0993	0	6.60455	2.33212	0
1	20.7836	3	3	4	3083.15	44.5804	44.7657	13.5118	10.4998	23.0422	4.75427	4.88153	1.58329	4	5	0	0	7	2	0	60.2136	37.1857	0	7.5443	0.281646	4.95663	0	39.5605	24.4311	0	4.95663	0.185042
1	22.5863	1	3	4	1264	40.1645	53.2981	9.86625	7.02296	21.9782	7.11656	0.828733	0.655644	1	1	1	0	11	3	0	14.0032	0	0	0	0.838608	0	0	22.441	0	0	0	1.34392
1	24.4329	3	3	1	1549.65	39.8769	43.1979	19.7955	12.9741	14.6955	3.12615	2.29367	1.19619	2	2	1	0	1	1	13.9241	6.85654	31.1013	0	6.48259	0.281646	8.47381	18.201	8.96262	40.6544	0	8.47381	0.368157
1	19.0466	3	3	3	2656.29	55.0948	24.2166	22.2009	19.3343	23.0044	6.06212	3.60015	1.27251	2	4	0	0	2	1	6.96203	22.4051	68.9335	0	3.48101	0.838608	2.65456	5.30911	17.0857	52.5674	0	0	0.639507
1	19.1315	3	3	1	2370.12	36.8881	46.6353	19.5148	11.5796	15.8666	5.09016	1.81557	0.766024	1	1	0	0	5	2	0	14.0032	15.1772	0	2.43671	0.281646	2.08255	0	11.9679	12.9713	0	2.08255	0.240711
1	21.7397	3	3	4	3562.14	34.396	51.4446	17.0764	9.91591	11.8948	7.96681	4.53675	1.21184	2	5	0	0	7	2	6.96203	64.3497	45.75	0	3.48101	1.11392	1.97951	3.95901	36.593	26.0161	0	0	0.633442
1	21.2986	1	3	3	2819.93	35.8182	45.0307	16.7637	11.4995	14.4246	3.78442	3.37288	0.962037	1	4	0	0	4	2	20.8861	34.0854	26.0072	0	1.32911	1.39557	0.954744	15.0031	24.4846	18.6818	0	0.954744	1.00248
2	22.8685	1	3	3	1727.18	40.8748	51.7059	10.7382	14.8379	16.5673	5.08179	1.84683	0.941904	1	1	0	0	7	2	6.96203	0	0	0	6.07595	7.10443	7.12591	8.1651	0	0	0	0	8.33211
2	23.0658	3	3	3	1066.29	37.2463	38.3879	27.9235	10.1566	15.1254	5.53698	6.194	5.3963	5	5	1	0	7	2	13.9241	0	8.63924	0	150.886	0	286.641	26.4518	0	16.4121	0	275.098	0
2	22.6466	1	3	4	1693.82	35.1846	46.4188	21.4556	8.82737	12.7534	9.50284	3.9821	2.35096	5	4	0	0	9	3	6.96203	4.21519	5.75949	64.3704	34.1266	0	40.812	8.32589	5.04095	6.88778	76.9806	34.4541	0
[truncated: 1,263 more rows]
